# Supplementary material for: The effect of rs2910686 on ERAP2 expression in IBD and epithelial inflammatory response
Source: J Transl Med. 2024 Aug 9;22:750. doi: 10.1186/s12967-024-05532-w (PMC11316291; doi:10.1186/s12967-024-05532-w)
Supplement: Supplementary file 4 — Supplementary Material 4 [file 12967_2024_5532_MOESM4_ESM.xlsx]

## Sheet: Ark1
Additional File 4: Table S4
Differentially expressed genes in the contrast ERAP2-deficient vs. ERAP2-proficient colonoids 24h post IFNg stimulation
Genes highlighted in geen meets the threshold of P value < 0.01, Log2 fold change > 1 or < -1, and mean count > 1000 (for the highest expressing group)
				Proficient (Norm. Counts)				Deficient (Norm. Counts)
ID	gene_id	gene_name	gene_biotype	Donor 1	Donor 2	Donor 3	Donor 4	Donor 5	Donor 6	Donor 7	Donor 8	baseMean	rs2910686_C	rs2910686_T	FoldChange	log2FoldChange	stat	pvalue	padj	dispGeneEst	dispFit	dispMAP	dispersion	betaConv	maxCooks
ENSG00000138755	ENSG00000138755	CXCL9	protein_coding	94161	78367	64733	23916	18101	21228	24602	25894	43875.3	65294	22456	0.344	-1.54	-3.944	8.01567e-05	0.00666074	0.1184	0.1078	0.1464	0.1464	TRUE	0.3312
ENSG00000137309	ENSG00000137309	HMGA1	protein_coding	19000	35273	18480	18308	9757	13974	10329	13038	17269.8	22765	11774	0.517	-0.951	-3.311	0.000927977	0.0361016	0.0822	0.108	0.0792	0.0792	TRUE	1.6755
ENSG00000119888	ENSG00000119888	EPCAM	protein_coding	66748	32516	67105	70287	183438	135475	123265	112838	98959	59164	138754	2.345	1.23	4.065	4.80646e-05	0.0046699	0.0707	0.1077	0.0879	0.0879	TRUE	1.1266
ENSG00000117525	ENSG00000117525	F3	protein_coding	48828	29899	20059	45693	6373	20412	13976	5460	23837.5	36120	11555	0.32	-1.644	-3.494	0.000476724	0.0232185	0.2553	0.1079	0.2128	0.2128	TRUE	0.4333
ENSG00000127324	ENSG00000127324	TSPAN8	protein_coding	38383	29289	47270	63408	94981	85547	97572	67358	65476.1	44588	86364	1.937	0.954	3.406	0.000658742	0.0289571	0.0657	0.1078	0.0753	0.0753	TRUE	0.8989
ENSG00000196924	ENSG00000196924	FLNA	protein_coding	39017	28971	31641	29778	12294	18736	7957	15314	22963.3	32352	13575	0.42	-1.253	-4.338	1.43583e-05	0.00200023	0.0668	0.1079	0.0801	0.0801	TRUE	0.8106
ENSG00000117472	ENSG00000117472	TSPAN1	protein_coding	28099	20802	25534	35591	58474	46898	58085	46864	40043.4	27506	52580	1.912	0.935	4.247	2.16417e-05	0.0026132	0.033	0.1078	0.0465	0.0465	TRUE	0.4795
ENSG00000136156	ENSG00000136156	ITM2B	protein_coding	29024	19709	25763	28928	76916	48902	56143	43338	41090.3	25856	56325	2.178	1.123	4.514	6.36764e-06	0.0011068	0.0483	0.1078	0.0595	0.0595	TRUE	0.5533
ENSG00000099812	ENSG00000099812	MISP	protein_coding	19475	15546	23313	21189	38775	32952	34315	24338	26238.1	19881	32595	1.64	0.713	3.226	0.00125544	0.0434128	0.0308	0.1079	0.0469	0.0469	TRUE	0.3562
ENSG00000169876	ENSG00000169876	MUC17	protein_coding	48702	15199	70188	57212	195998	190783	155389	112557	105754	47825	163682	3.422	1.775	4.11	3.95192e-05	0.00400746	0.1482	0.1077	0.1792	0.1792	TRUE	1.4836
ENSG00000131981	ENSG00000131981	LGALS3	protein_coding	10379	14480	19286	27279	62770	47387	35652	42372	32450.7	17856	47045	2.635	1.398	4.144	3.41812e-05	0.00357788	0.1127	0.1078	0.1093	0.1093	TRUE	0.766
ENSG00000160181	ENSG00000160181	TFF2	protein_coding	16749	14084	18275	27829	27701	47299	42129	43837	29737.9	19234	40242	2.092	1.065	3.728	0.000193308	0.0120347	0.0714	0.1079	0.0784	0.0784	TRUE	1.1077
ENSG00000079112	ENSG00000079112	CDH17	protein_coding	19979	14052	27900	42910	81984	46511	58062	55797	43399.4	26210	60588	2.312	1.209	3.29	0.00100152	0.0378671	0.1447	0.1078	0.1297	0.1297	TRUE	1.61
ENSG00000134294	ENSG00000134294	SLC38A2	protein_coding	14686	11375	10608	12007	6996	9776	5794	6522	9720.53	12169	7272	0.598	-0.743	-3.26	0.00111411	0.0402823	0.0391	0.1083	0.0498	0.0498	TRUE	0.6564
ENSG00000130513	ENSG00000130513	GDF15	protein_coding	6936	10557	5323	8458	2561	2355	4069	3945	5525.56	7818	3232	0.413	-1.274	-4.228	2.36009e-05	0.00271191	0.0791	0.1088	0.0871	0.0871	TRUE	0.1441
ENSG00000135677	ENSG00000135677	GNS	protein_coding	11789	9681	10690	13674	22049	15480	16653	20013	15003.5	11458	18549	1.619	0.695	3.478	0.000504761	0.0243959	0.0243	0.1081	0.0383	0.0383	TRUE	0.1834
ENSG00000124145	ENSG00000124145	SDC4	protein_coding	22838	9499	11600	13091	6887	8101	7156	6532	10713	14257	7169	0.503	-0.992	-3.325	0.000885672	0.0355507	0.0901	0.1082	0.0854	0.0854	TRUE	1.1471
ENSG00000182054	ENSG00000182054	IDH2	protein_coding	13565	9452	10735	9928	14539	36027	34293	26725	19408.1	10920	27896	2.555	1.353	4.335	1.45992e-05	0.00201895	0.0756	0.108	0.0936	0.0936	TRUE	0.4611
ENSG00000124570	ENSG00000124570	SERPINB6	protein_coding	10668	8721	11274	10186	21214	19403	16535	15230	14154	10212	18096	1.772	0.825	4.583	4.57643e-06	0.000893866	0.0168	0.1081	0.0311	0.0311	TRUE	0.1488
ENSG00000135679	ENSG00000135679	MDM2	protein_coding	8741	8515	6620	5964	3175	4868	4517	3747	5768.4	7460	4077	0.546	-0.872	-3.845	0.000120355	0.00870324	0.0343	0.1087	0.0492	0.0492	TRUE	0.1712
ENSG00000169994	ENSG00000169994	MYO7B	protein_coding	16364	8229	13874	17158	29699	22335	35669	23502	20853.8	13906	27801	1.999	0.999	3.422	0.000622612	0.0281528	0.0666	0.108	0.0819	0.0819	TRUE	0.6231
ENSG00000196305	ENSG00000196305	IARS1	protein_coding	6496	8003	4989	6998	3121	3849	1470	3851	4847.14	6622	3073	0.464	-1.108	-3.315	0.000917142	0.0361016	0.1064	0.1089	0.1071	0.1071	TRUE	0.9292
ENSG00000167183	ENSG00000167183	PRR15L	protein_coding	9358	7988	10586	11915	18811	12899	16986	17249	13224	9962	16486	1.655	0.727	3.502	0.00046192	0.0226724	0.0258	0.1081	0.0413	0.0413	TRUE	0.2627
ENSG00000197249	ENSG00000197249	SERPINA1	protein_coding	19159	7849	13863	11194	33679	30111	55272	15287	23301.7	13016	33587	2.58	1.368	3.273	0.00106463	0.0393189	0.188	0.1079	0.1677	0.1677	TRUE	0.1938
ENSG00000164308	ENSG00000164308	ERAP2	protein_coding	22474	7524	8699	11361	1179	1231	1367	969	6850.59	12514	1186	0.095	-3.399	-9.319	1.17583e-20	5.56931e-17	0.158	0.1086	0.1273	0.1273	TRUE	0.8826
ENSG00000180900	ENSG00000180900	SCRIB	protein_coding	6235	7321	6131	6043	4476	4985	4748	4579	5564.88	6432	4697	0.73	-0.454	-3.441	0.000579521	0.0267804	0.0052	0.1088	0.0165	0.0165	TRUE	0.1058
ENSG00000197969	ENSG00000197969	VPS13A	protein_coding	6518	7197	5960	7917	9412	9189	10545	12019	8594.52	6898	10291	1.492	0.577	3.322	0.000894248	0.0357435	0.0153	0.1084	0.0289	0.0289	TRUE	0.1562
ENSG00000058668	ENSG00000058668	ATP2B4	protein_coding	10888	7190	6179	11251	3906	3746	5752	3602	6564.08	8877	4252	0.479	-1.062	-3.746	0.00017977	0.0114677	0.0698	0.1086	0.0771	0.0771	TRUE	0.1542
ENSG00000184575	ENSG00000184575	XPOT	protein_coding	7567	7158	4804	6737	3312	3830	2041	2834	4785.56	6566	3004	0.458	-1.128	-4.316	1.58629e-05	0.00211647	0.049	0.1089	0.0654	0.0654	TRUE	0.5656
ENSG00000172667	ENSG00000172667	ZMAT3	protein_coding	6386	6737	3539	5162	2926	2214	3236	3302	4187.83	5456	2920	0.535	-0.902	-3.413	0.000642295	0.0285656	0.0493	0.1091	0.0669	0.0669	TRUE	0.3982
ENSG00000106105	ENSG00000106105	GARS1	protein_coding	7691	6550	4191	5645	3903	3791	2340	2925	4629.33	6019	3240	0.538	-0.894	-3.3	0.000965465	0.0371028	0.0561	0.109	0.0702	0.0702	TRUE	0.1723
ENSG00000002726	ENSG00000002726	AOC1	protein_coding	8638	6537	6895	10579	20970	15696	20790	15770	13234.2	8162	18306	2.243	1.165	5.031	4.88016e-07	0.000154099	0.0389	0.1081	0.0515	0.0515	TRUE	0.2825
ENSG00000065911	ENSG00000065911	MTHFD2	protein_coding	9475	6443	4238	5694	2620	3133	1826	4197	4703.29	6462	2944	0.456	-1.134	-3.326	0.000879914	0.0354699	0.1149	0.109	0.1115	0.1115	TRUE	0.329
ENSG00000064601	ENSG00000064601	CTSA	protein_coding	11577	6374	10524	9792	17478	17269	18613	18190	13727	9567	17888	1.87	0.903	4.1	4.13996e-05	0.00415003	0.0282	0.1081	0.0465	0.0465	TRUE	0.6176
ENSG00000103257	ENSG00000103257	SLC7A5	protein_coding	5530	6285	1355	6139	1818	966	818	1468	3047.32	4827	1268	0.263	-1.929	-4.079	4.53053e-05	0.00447059	0.262	0.1097	0.2145	0.2145	TRUE	2.8614
ENSG00000167741	ENSG00000167741	GGT6	protein_coding	5293	6243	6254	6072	11442	7617	9667	12010	8074.86	5966	10184	1.707	0.772	3.894	9.85595e-05	0.00761867	0.0217	0.1084	0.0376	0.0376	TRUE	0.3409
ENSG00000109062	ENSG00000109062	SLC9A3R1	protein_coding	6201	5995	7881	9283	16088	10345	11893	11389	9884.42	7340	12429	1.693	0.76	3.213	0.0013158	0.0448366	0.0427	0.1083	0.0536	0.0536	TRUE	0.4806
ENSG00000103187	ENSG00000103187	COTL1	protein_coding	4042	5906	4208	5531	2108	2505	1710	3606	3702.07	4922	2482	0.504	-0.987	-3.472	0.000516213	0.0247599	0.0717	0.1093	0.0774	0.0774	TRUE	0.596
ENSG00000070882	ENSG00000070882	OSBPL3	protein_coding	5015	5641	3616	5276	2981	3581	2741	3061	3989.01	4887	3091	0.632	-0.661	-3.27	0.00107572	0.0394971	0.0226	0.1092	0.039	0.039	TRUE	0.3747
ENSG00000134250	ENSG00000134250	NOTCH2	protein_coding	5739	5244	3170	4339	2319	2005	3290	2305	3551.41	4623	2480	0.536	-0.899	-3.398	0.000679586	0.0296669	0.0549	0.1094	0.0669	0.0669	TRUE	0.2919
ENSG00000060138	ENSG00000060138	YBX3	protein_coding	4059	5156	3645	3762	1970	1941	2525	2994	3256.36	4156	2358	0.567	-0.818	-3.625	0.000288479	0.0159811	0.036	0.1095	0.0486	0.0486	TRUE	0.4003
ENSG00000110492	ENSG00000110492	MDK	protein_coding	5323	5075	4858	5823	14801	10330	12017	7620	8230.99	5270	11192	2.124	1.087	4.577	4.72437e-06	0.000904121	0.0391	0.1084	0.054	0.054	TRUE	0.1262
ENSG00000198758	ENSG00000198758	EPS8L3	protein_coding	6590	5042	6451	7329	10671	10632	10512	8132	8169.86	6353	9987	1.572	0.653	3.434	0.000595186	0.0273036	0.0188	0.1084	0.0346	0.0346	TRUE	0.2358
ENSG00000107897	ENSG00000107897	ACBD5	protein_coding	5636	5038	5556	5453	10140	7805	6581	8740	6868.77	5421	8316	1.534	0.618	3.39	0.000699139	0.0301729	0.0173	0.1085	0.0317	0.0317	TRUE	0.1761
ENSG00000134684	ENSG00000134684	YARS1	protein_coding	5111	4873	2687	4173	2518	2364	1856	2589	3271.29	4211	2332	0.554	-0.853	-3.339	0.000841408	0.0343563	0.0498	0.1095	0.0623	0.0623	TRUE	0.7177
ENSG00000163993	ENSG00000163993	S100P	protein_coding	3579	4853	2289	2957	1854	436	1164	893	2253.42	3420	1087	0.318	-1.653	-3.823	0.000132036	0.009265	0.199	0.1104	0.1792	0.1792	TRUE	0.5715
ENSG00000159921	ENSG00000159921	GNE	protein_coding	6428	4819	4069	6327	2272	3634	2429	3159	4142.01	5411	2874	0.531	-0.913	-3.63	0.000283549	0.0158004	0.0472	0.1091	0.0605	0.0605	TRUE	0.2206
ENSG00000112893	ENSG00000112893	MAN2A1	protein_coding	4234	4808	4273	5315	6754	6068	7782	6943	5771.91	4658	6887	1.479	0.564	3.544	0.000394764	0.0201596	0.011	0.1087	0.0242	0.0242	TRUE	0.11
ENSG00000136048	ENSG00000136048	DRAM1	protein_coding	4985	4669	3147	2607	1801	2219	2342	1346	2889.4	3852	1927	0.5	-0.999	-3.374	0.000740898	0.0313327	0.0718	0.1098	0.0839	0.0839	TRUE	0.1198
ENSG00000148357	ENSG00000148357	HMCN2	protein_coding	4229	4663	2581	4364	10786	8333	14360	9191	7313.11	3959	10668	2.694	1.43	5.207	1.91534e-07	7.1153e-05	0.0589	0.1085	0.0723	0.0723	TRUE	0.4585
ENSG00000099834	ENSG00000099834	CDHR5	protein_coding	8551	4391	11074	16108	50385	28240	33022	22848	21827.3	10031	33624	3.352	1.745	4.216	2.4873e-05	0.00282182	0.1821	0.1079	0.1646	0.1646	TRUE	0.6299
ENSG00000129538	ENSG00000129538	RNASE1	protein_coding	6808	4324	5877	3653	9521	9047	12212	10058	7687.6	5166	10210	1.977	0.983	3.915	9.02904e-05	0.00719094	0.0479	0.1085	0.0604	0.0604	TRUE	0.527
ENSG00000172831	ENSG00000172831	CES2	protein_coding	12357	4307	15934	16666	41563	44367	27539	26468	23650	12316	34984	2.841	1.506	3.621	0.000293657	0.0161733	0.1409	0.1079	0.1662	0.1662	TRUE	0.4936
ENSG00000198189	ENSG00000198189	HSD17B11	protein_coding	4914	4302	3968	4587	7542	5162	8760	8482	5964.62	4443	7486	1.685	0.753	3.453	0.000555294	0.0261057	0.0277	0.1087	0.0455	0.0455	TRUE	0.5337
ENSG00000135069	ENSG00000135069	PSAT1	protein_coding	4313	4273	1826	3708	1869	974	612	1372	2368.3	3530	1207	0.342	-1.549	-3.838	0.000124166	0.00885609	0.1745	0.1102	0.1559	0.1559	TRUE	1.1323
ENSG00000074755	ENSG00000074755	ZZEF1	protein_coding	5173	4193	4620	5600	11968	7586	9777	6666	6947.87	4896	8999	1.838	0.878	3.659	0.000253152	0.0144901	0.0424	0.1085	0.0552	0.0552	TRUE	0.2386
ENSG00000168672	ENSG00000168672	LRATD2	protein_coding	3741	4076	2888	4385	2416	2579	1827	2278	3023.63	3772	2275	0.603	-0.729	-3.52	0.000432174	0.0216613	0.0243	0.1097	0.0409	0.0409	TRUE	0.304
ENSG00000129007	ENSG00000129007	CALML4	protein_coding	5819	4037	6513	5568	12643	7568	9723	9240	7638.85	5484	9794	1.786	0.836	3.479	0.000503888	0.0243959	0.0412	0.1085	0.0554	0.0554	TRUE	0.3175
ENSG00000118257	ENSG00000118257	NRP2	protein_coding	1208	4009	355	4177	512	733	626	303	1490.47	2437	544	0.223	-2.165	-3.399	0.000675426	0.0295534	0.536	0.1118	0.3886	0.3886	TRUE	0.0877
ENSG00000144824	ENSG00000144824	PHLDB2	protein_coding	1258	3974	1266	5358	573	535	230	850	1755.65	2964	547	0.185	-2.438	-4.442	8.93058e-06	0.00145861	0.3761	0.1111	0.2884	0.2884	TRUE	0.1303
ENSG00000129474	ENSG00000129474	AJUBA	protein_coding	4148	3909	1956	3318	1239	1789	1033	1253	2330.64	3333	1328	0.399	-1.327	-4.416	1.0077e-05	0.0015751	0.0723	0.1103	0.0863	0.0863	TRUE	0.5957
ENSG00000113739	ENSG00000113739	STC2	protein_coding	3023	3797	1348	3383	1153	980	611	1680	1996.87	2888	1106	0.383	-1.384	-3.445	0.000570423	0.0265534	0.1723	0.1107	0.1545	0.1545	TRUE	0.7034
ENSG00000172819	ENSG00000172819	RARG	protein_coding	2194	3663	944	3154	700	896	1104	1000	1706.83	2489	925	0.372	-1.428	-3.572	0.000354025	0.0189338	0.1694	0.1112	0.1528	0.1528	TRUE	0.2223
ENSG00000188993	ENSG00000188993	LRRC66	protein_coding	3230	3646	5190	6559	24079	12235	18315	16113	11170.8	4656	17686	3.798	1.925	6.126	9.02e-10	7.43013e-07	0.0925	0.1082	0.0948	0.0948	TRUE	0.1913
ENSG00000257743	ENSG00000257743	MGAM2	protein_coding	2201	3624	3465	1786	13350	5423	8435	8181	5808.11	2769	8847	3.195	1.676	4.758	1.95914e-06	0.000441879	0.1236	0.1087	0.119	0.119	TRUE	0.2505
ENSG00000122861	ENSG00000122861	PLAU	protein_coding	5107	3575	2476	2302	405	1800	1546	819	2253.9	3365	1142	0.34	-1.558	-3.313	0.000923853	0.0361016	0.2579	0.1104	0.212	0.212	TRUE	0.6108
ENSG00000143418	ENSG00000143418	CERS2	protein_coding	5038	3568	5910	3821	8858	7704	7284	6633	6101.96	4584	7620	1.662	0.733	3.239	0.00119924	0.0422354	0.0357	0.1087	0.049	0.049	TRUE	0.463
ENSG00000137876	ENSG00000137876	RSL24D1	protein_coding	3869	3513	2486	2894	1771	1993	1757	2386	2583.68	3190	1977	0.62	-0.691	-3.216	0.00129909	0.0444269	0.0293	0.11	0.0439	0.0439	TRUE	0.1446
ENSG00000261780	ENSG00000261780	LINC02582	lncRNA	3639	4848	2972	3844	1290	2384	1554	1914	2805.59	3826	1786	0.467	-1.1	-4.173	3.00865e-05	0.00325725	0.0553	0.1098	0.0663	0.0663	TRUE	0.3502
ENSG00000125726	ENSG00000125726	CD70	protein_coding	1090	3363	1162	383	177	140	596	419	916.13	1500	333	0.222	-2.172	-3.386	0.000709169	0.0305297	0.5419	0.1143	0.3934	0.3934	TRUE	0.5611
ENSG00000071073	ENSG00000071073	MGAT4A	protein_coding	2681	3344	3567	4007	15099	6272	10862	8760	6824.07	3400	10248	3.014	1.592	5.295	1.19141e-07	4.80265e-05	0.0795	0.1086	0.0867	0.0867	TRUE	0.1829
ENSG00000081320	ENSG00000081320	STK17B	protein_coding	3581	3291	2892	3969	5875	4868	4451	5336	4282.96	3433	5132	1.495	0.58	3.278	0.0010449	0.0388932	0.0156	0.1091	0.0299	0.0299	TRUE	0.1374
ENSG00000164120	ENSG00000164120	HPGD	protein_coding	9004	3278	12331	9361	18403	20307	39580	19437	16462.7	8494	24432	2.876	1.524	3.571	0.000355004	0.0189338	0.185	0.108	0.175	0.175	TRUE	2.1335
ENSG00000169035	ENSG00000169035	KLK7	protein_coding	19794	3256	11176	21304	63977	53577	26808	36591	29560.5	13882	45238	3.259	1.704	3.242	0.0011854	0.0419788	0.2498	0.1079	0.2654	0.2654	TRUE	0.3012
ENSG00000215193	ENSG00000215193	PEX26	protein_coding	4523	3252	5210	4250	14022	8031	7413	6677	6672.23	4309	9036	2.097	1.068	3.598	0.000321012	0.017527	0.0871	0.1086	0.0846	0.0846	TRUE	1.6871
ENSG00000072786	ENSG00000072786	STK10	protein_coding	3775	3235	2759	3564	2046	2453	2009	2153	2749.43	3333	2165	0.65	-0.622	-3.684	0.000229681	0.0135985	0.0127	0.1099	0.027	0.027	TRUE	0.1642
ENSG00000100234	ENSG00000100234	TIMP3	protein_coding	977	3150	534	2273	242	375	173	636	1044.98	1734	356	0.206	-2.282	-3.98	6.88868e-05	0.00609873	0.4006	0.1135	0.3142	0.3142	TRUE	0.1084
ENSG00000158201	ENSG00000158201	ABHD3	protein_coding	5756	3147	6449	5092	13704	9108	10709	7347	7663.78	5111	10217	1.999	0.999	3.339	0.000840702	0.0343563	0.0734	0.1085	0.0859	0.0859	TRUE	0.2877
ENSG00000102996	ENSG00000102996	MMP15	protein_coding	3191	2957	4039	3928	8186	6171	7049	4843	5045.52	3529	6562	1.86	0.895	3.935	8.32907e-05	0.00683128	0.0344	0.1089	0.0495	0.0495	TRUE	0.1561
ENSG00000100065	ENSG00000100065	CARD10	protein_coding	3974	2955	3562	3207	7079	5294	5310	4387	4471.05	3424	5518	1.611	0.688	3.271	0.00107337	0.0394971	0.0289	0.109	0.0423	0.0423	TRUE	0.443
ENSG00000008710	ENSG00000008710	PKD1	protein_coding	2332	2926	1760	3464	945	1636	941	1105	1888.74	2620	1157	0.441	-1.18	-3.977	6.99336e-05	0.00616261	0.079	0.1109	0.084	0.084	TRUE	0.1853
ENSG00000145632	ENSG00000145632	PLK2	protein_coding	2182	2881	2033	3285	1407	1816	973	777	1919.28	2595	1243	0.479	-1.062	-3.313	0.00092411	0.0361016	0.0946	0.1108	0.0981	0.0981	TRUE	0.502
ENSG00000092621	ENSG00000092621	PHGDH	protein_coding	3157	2874	1040	2888	564	223	231	1305	1535.25	2490	581	0.233	-2.1	-3.595	0.000323858	0.0176317	0.4583	0.1116	0.3268	0.3268	TRUE	8.2863
ENSG00000182199	ENSG00000182199	SHMT2	protein_coding	2252	2824	1704	2256	907	957	579	1621	1637.4	2259	1016	0.45	-1.153	-3.425	0.000615624	0.0280375	0.1121	0.1114	0.1082	0.1082	TRUE	0.7484
ENSG00000104635	ENSG00000104635	SLC39A14	protein_coding	4384	2764	4347	4151	8654	8124	6499	6626	5693.75	3912	7476	1.911	0.935	4.224	2.40202e-05	0.00274148	0.0296	0.1087	0.0468	0.0468	TRUE	0.4757
ENSG00000070669	ENSG00000070669	ASNS	protein_coding	3589	2752	1338	3001	1041	424	292	1125	1695.36	2670	720	0.27	-1.889	-3.931	8.46945e-05	0.00691647	0.2713	0.1113	0.221	0.221	TRUE	0.4617
ENSG00000110013	ENSG00000110013	SIAE	protein_coding	4004	2723	3623	4681	9970	5899	6228	6644	5471.55	3758	7185	1.912	0.935	3.555	0.000377918	0.0195685	0.0576	0.1088	0.0663	0.0663	TRUE	0.8316
ENSG00000167600	ENSG00000167600	CYP2S1	protein_coding	4997	2671	3417	4635	11184	7529	5738	7613	5973.08	3930	8016	2.04	1.028	3.46	0.000540345	0.0255935	0.0779	0.1087	0.0847	0.0847	TRUE	0.3966
ENSG00000088386	ENSG00000088386	SLC15A1	protein_coding	3061	2653	2370	4493	10766	6670	10079	5415	5688.41	3144	8232	2.618	1.389	4.391	1.12928e-05	0.00163323	0.0943	0.1087	0.0959	0.0959	TRUE	0.1648
ENSG00000185339	ENSG00000185339	TCN2	protein_coding	4748	2558	4311	6827	12183	12224	9256	9268	7671.71	4611	10733	2.328	1.219	3.9	9.60666e-05	0.00749004	0.0847	0.1085	0.0937	0.0937	TRUE	0.7578
ENSG00000174485	ENSG00000174485	DENND4A	protein_coding	3356	2557	2353	2471	1564	1862	1915	1650	2215.92	2684	1748	0.651	-0.619	-3.364	0.000769593	0.0321161	0.0184	0.1104	0.032	0.032	TRUE	0.3437
ENSG00000186767	ENSG00000186767	SPIN4	protein_coding	1855	2387	1532	2150	509	509	606	1462	1376.42	1981	772	0.39	-1.36	-3.505	0.000456386	0.0225762	0.156	0.1121	0.1438	0.1438	TRUE	2.1199
ENSG00000157216	ENSG00000157216	SSBP3	protein_coding	2257	2380	2012	1857	3139	2703	3836	2998	2647.79	2126	3169	1.49	0.576	3.171	0.00152063	0.049332	0.0171	0.11	0.0313	0.0313	TRUE	0.2436
ENSG00000188064	ENSG00000188064	WNT7B	protein_coding	439	2327	104	1166	65	81	238	202	577.78	1009	146	0.145	-2.784	-3.694	0.000221132	0.0132652	0.7797	0.1183	0.5419	0.5419	TRUE	0.2197
ENSG00000071553	ENSG00000071553	ATP6AP1	protein_coding	3647	2264	3770	4065	6793	5123	5877	5401	4617.43	3436	5798	1.688	0.755	3.202	0.00136498	0.0458132	0.0348	0.109	0.0532	0.0532	TRUE	0.6429
ENSG00000086696	ENSG00000086696	HSD17B2	protein_coding	3456	2208	5828	3627	13812	16325	11469	12398	8640.34	3780	13501	3.572	1.837	5.891	3.83797e-09	2.59693e-06	0.0913	0.1084	0.0932	0.0932	TRUE	1.6224
ENSG00000185000	ENSG00000185000	DGAT1	protein_coding	1942	2201	2586	2685	5074	3861	5452	4030	3478.79	2354	4604	1.956	0.968	4.748	2.0503e-06	0.000451687	0.0246	0.1094	0.0396	0.0396	TRUE	0.131
ENSG00000116685	ENSG00000116685	KIAA2013	protein_coding	2719	2198	3530	3082	6729	4151	4272	5312	3999.13	2882	5116	1.775	0.828	3.355	0.00079251	0.0329998	0.0461	0.1092	0.0582	0.0582	TRUE	0.5496
ENSG00000134575	ENSG00000134575	ACP2	protein_coding	2602	2158	2510	2544	3728	3579	3840	3345	3038.21	2454	3623	1.477	0.563	4.213	2.51859e-05	0.00284031	0.0046	0.1097	0.0168	0.0168	TRUE	0.08
ENSG00000241635	ENSG00000241635	UGT1A1	protein_coding	1638	2122	2616	3200	7032	7441	8301	3522	4484.08	2394	6574	2.746	1.457	4.392	1.12126e-05	0.00163323	0.1043	0.109	0.1055	0.1055	TRUE	0.8826
ENSG00000000003	ENSG00000000003	TSPAN6	protein_coding	2782	2109	2427	2768	6456	3109	5376	6303	3916.33	2522	5311	2.107	1.075	3.956	7.63143e-05	0.00649126	0.0597	0.1092	0.0707	0.0707	TRUE	0.9505
ENSG00000105974	ENSG00000105974	CAV1	protein_coding	2549	2087	807	3346	443	564	417	322	1316.78	2197	436	0.199	-2.331	-5.679	1.35677e-08	7.3444e-06	0.1803	0.1123	0.1606	0.1606	TRUE	0.1496
ENSG00000270629	ENSG00000270629	NBPF14	protein_coding	2393	2079	1858	2091	1065	1077	1296	1165	1628.01	2105	1151	0.547	-0.871	-5.589	2.28599e-08	1.15805e-05	0.0088	0.1114	0.0227	0.0227	TRUE	0.1021
ENSG00000148426	ENSG00000148426	PROSER2	protein_coding	1636	2055	983	1814	487	948	801	493	1152.08	1622	682	0.42	-1.25	-3.767	0.000165196	0.0107553	0.0955	0.113	0.1048	0.1048	TRUE	0.4233
ENSG00000106462	ENSG00000106462	EZH2	protein_coding	1841	2048	1328	1475	754	994	820	1262	1315.21	1673	958	0.572	-0.805	-3.226	0.00125519	0.0434128	0.0464	0.1123	0.059	0.059	TRUE	0.2922
ENSG00000164597	ENSG00000164597	COG5	protein_coding	3361	2036	2446	2400	1554	1530	1506	1705	2067.26	2561	1574	0.615	-0.702	-3.476	0.000508396	0.0245091	0.0252	0.1106	0.0387	0.0387	TRUE	0.5352
ENSG00000125657	ENSG00000125657	TNFSF9	protein_coding	2097	2002	1575	1617	808	664	1234	895	1361.58	1823	900	0.494	-1.017	-4.128	3.66414e-05	0.00381433	0.0456	0.1122	0.0576	0.0576	TRUE	0.6581
ENSG00000147394	ENSG00000147394	ZNF185	protein_coding	3282	1940	646	4615	550	566	1128	886	1701.52	2621	782	0.299	-1.744	-3.312	0.000927723	0.0361016	0.3399	0.1113	0.2655	0.2655	TRUE	0.0929
ENSG00000131238	ENSG00000131238	PPT1	protein_coding	847	1938	893	1337	587	460	521	733	914.57	1254	575	0.459	-1.125	-3.497	0.00046989	0.0229447	0.1007	0.1144	0.0981	0.0981	TRUE	0.4929
ENSG00000172137	ENSG00000172137	CALB2	protein_coding	2275	1923	1524	2971	699	530	1007	1279	1526.09	2173	879	0.404	-1.306	-3.837	0.000124339	0.00885609	0.1102	0.1117	0.1106	0.1106	TRUE	0.3178
ENSG00000140832	ENSG00000140832	MARVELD3	protein_coding	2700	1900	3629	2688	9681	6182	7279	6070	5016.16	2729	7303	2.676	1.42	5.291	1.21804e-07	4.8077e-05	0.0596	0.1089	0.069	0.069	TRUE	0.5999
ENSG00000162390	ENSG00000162390	ACOT11	protein_coding	1846	1898	2554	2590	4954	4798	3559	3270	3183.67	2222	4145	1.866	0.9	3.858	0.000114203	0.00838639	0.0374	0.1096	0.0519	0.0519	TRUE	0.1098
ENSG00000108389	ENSG00000108389	MTMR4	protein_coding	1826	1881	2500	2347	3710	2610	4271	3751	2861.85	2138	3586	1.677	0.745	3.347	0.000816992	0.0338465	0.0308	0.1098	0.0473	0.0473	TRUE	0.4084
ENSG00000075275	ENSG00000075275	CELSR1	protein_coding	1895	1875	1001	2440	464	589	598	819	1210.18	1803	618	0.343	-1.545	-4.859	1.17882e-06	0.000293867	0.0907	0.1127	0.0961	0.0961	TRUE	0.2258
ENSG00000120254	ENSG00000120254	MTHFD1L	protein_coding	2205	1874	1262	1168	670	757	502	867	1163.21	1627	699	0.43	-1.218	-4.179	2.93136e-05	0.00319182	0.0694	0.1129	0.0807	0.0807	TRUE	0.1607
ENSG00000149091	ENSG00000149091	DGKZ	protein_coding	1338	1782	2049	1471	2839	2773	2248	2786	2160.86	1660	2662	1.603	0.681	3.382	0.000719518	0.030772	0.0232	0.1105	0.0384	0.0384	TRUE	0.301
ENSG00000188603	ENSG00000188603	CLN3	protein_coding	2955	1758	3379	2605	6032	3856	4078	7372	4004.31	2674	5334	1.995	0.996	3.243	0.00118413	0.0419788	0.0819	0.1092	0.0904	0.0904	TRUE	0.2337
ENSG00000167617	ENSG00000167617	CDC42EP5	protein_coding	1070	1733	1599	1511	2465	3102	3555	3548	2322.95	1478	3168	2.142	1.099	4.841	1.29352e-06	0.000318272	0.0313	0.1103	0.049	0.049	TRUE	0.4135
ENSG00000107984	ENSG00000107984	DKK1	protein_coding	1402	1722	798	3733	642	730	386	73	1185.72	1914	458	0.239	-2.064	-3.227	0.00125135	0.0434128	0.5417	0.1128	0.3919	0.3919	TRUE	0.4989
ENSG00000075618	ENSG00000075618	FSCN1	protein_coding	371	1719	2989	458	112	440	122	194	800.49	1384	217	0.157	-2.675	-3.956	7.62663e-05	0.00649126	0.6112	0.1153	0.4367	0.4367	TRUE	0.2257
ENSG00000136383	ENSG00000136383	ALPK3	protein_coding	662	1704	664	1867	330	119	553	261	769.98	1224	316	0.257	-1.958	-3.787	0.000152695	0.0102224	0.3032	0.1156	0.2547	0.2547	TRUE	0.1468
ENSG00000086015	ENSG00000086015	MAST2	protein_coding	4375	1687	4096	5102	10180	5918	10909	9693	6495.04	3815	9175	2.405	1.266	3.451	0.00055866	0.0261989	0.1369	0.1086	0.1292	0.1292	TRUE	1.7207
ENSG00000144036	ENSG00000144036	EXOC6B	protein_coding	1737	1656	1789	2389	3581	2649	4050	2569	2552.45	1893	3212	1.697	0.763	3.239	0.00119934	0.0422354	0.0405	0.1101	0.0529	0.0529	TRUE	0.2072
ENSG00000144820	ENSG00000144820	ADGRG7	protein_coding	794	1605	1399	1503	3682	4528	6998	1968	2809.53	1325	4294	3.241	1.696	4.238	2.25088e-05	0.00264877	0.156	0.1098	0.1534	0.1534	TRUE	0.1576
ENSG00000147889	ENSG00000147889	CDKN2A	protein_coding	1021	1588	594	825	264	468	615	373	718.34	1007	430	0.427	-1.228	-3.253	0.00114166	0.0409658	0.1466	0.1162	0.1353	0.1353	TRUE	0.3492
ENSG00000179918	ENSG00000179918	SEPHS2	protein_coding	2330	1556	2715	1864	4718	4057	2651	4129	3002.64	2116	3889	1.838	0.878	3.263	0.00110116	0.0400435	0.054	0.1097	0.0692	0.0692	TRUE	0.5586
ENSG00000101210	ENSG00000101210	EEF1A2	protein_coding	1874	1543	1807	1266	857	743	758	585	1179.1	1622	736	0.454	-1.141	-5.377	7.58342e-08	3.19279e-05	0.025	0.1129	0.0423	0.0423	TRUE	0.2629
ENSG00000181409	ENSG00000181409	AATK	protein_coding	1981	1514	1866	2861	5864	5734	4393	3848	3507.75	2056	4960	2.413	1.271	4.779	1.75843e-06	0.000406284	0.0585	0.1094	0.0676	0.0676	TRUE	0.4127
ENSG00000187097	ENSG00000187097	ENTPD5	protein_coding	1654	1488	2113	2584	5003	4156	4032	3356	3048.17	1960	4137	2.111	1.078	4.412	1.02602e-05	0.0015751	0.0445	0.1097	0.057	0.057	TRUE	0.4089
ENSG00000148735	ENSG00000148735	PLEKHS1	protein_coding	1370	1459	1894	1909	3913	2952	5146	4316	2869.94	1658	4082	2.461	1.3	5.449	5.06886e-08	2.1826e-05	0.039	0.1098	0.0542	0.0542	TRUE	0.1366
ENSG00000164442	ENSG00000164442	CITED2	protein_coding	1998	1451	1659	2113	3983	2456	3471	2842	2496.62	1805	3188	1.766	0.821	3.55	0.000384518	0.0197964	0.0361	0.1101	0.0509	0.0509	TRUE	0.1575
ENSG00000198585	ENSG00000198585	NUDT16	protein_coding	1411	1419	1760	1619	2644	2288	2645	2321	2013.34	1552	2474	1.594	0.672	4.406	1.05162e-05	0.00158127	0.0084	0.1107	0.0219	0.0219	TRUE	0.0986
ENSG00000039139	ENSG00000039139	DNAH5	protein_coding	1397	1419	378	966	85	91	498	250	635.53	1040	231	0.222	-2.168	-3.586	0.000336056	0.0181393	0.4576	0.1173	0.3489	0.3489	TRUE	1.2427
ENSG00000084676	ENSG00000084676	NCOA1	protein_coding	2259	1404	1783	1647	3523	3432	2805	2633	2435.78	1773	3098	1.748	0.805	3.73	0.000191704	0.0119869	0.0303	0.1102	0.0444	0.0444	TRUE	0.4016
ENSG00000198863	ENSG00000198863	RUNDC1	protein_coding	1124	1394	1406	1278	1888	1824	1779	1698	1548.91	1300	1797	1.381	0.466	3.311	0.000930423	0.0361225	0.0052	0.1116	0.0184	0.0184	TRUE	0.0995
ENSG00000107960	ENSG00000107960	STN1	protein_coding	1231	1316	1037	1579	705	796	754	849	1033.33	1291	776	0.601	-0.734	-3.903	9.48324e-05	0.00742436	0.0169	0.1136	0.0329	0.0329	TRUE	0.2217
ENSG00000276293	ENSG00000276293	PIP4K2B	protein_coding	1367	1315	1285	1457	768	994	863	981	1128.76	1356	902	0.665	-0.589	-3.83	0.000128256	0.00903326	0.0073	0.1131	0.0218	0.0218	TRUE	0.1192
ENSG00000181191	ENSG00000181191	PJA1	protein_coding	1437	1298	1246	1193	923	984	849	898	1103.52	1294	914	0.707	-0.501	-3.653	0.000258986	0.014735	0.0039	0.1132	0.0171	0.0171	TRUE	0.066
ENSG00000158006	ENSG00000158006	PAFAH2	protein_coding	1712	1291	1609	1727	2660	2227	2051	2453	1966.4	1585	2348	1.482	0.567	3.228	0.00124545	0.0433756	0.0138	0.1108	0.0292	0.0292	TRUE	0.1881
ENSG00000105186	ENSG00000105186	ANKRD27	protein_coding	1415	1290	1331	1337	1084	826	987	940	1151.23	1343	959	0.714	-0.486	-3.319	0.000902339	0.0358401	0.0058	0.113	0.0197	0.0197	TRUE	0.1046
ENSG00000140948	ENSG00000140948	ZCCHC14	protein_coding	1366	1282	1476	1372	1987	1833	1687	2030	1629.03	1374	1884	1.372	0.456	3.371	0.000748183	0.0315703	0.0043	0.1114	0.017	0.017	TRUE	0.0597
ENSG00000161513	ENSG00000161513	FDXR	protein_coding	697	1277	767	959	333	280	628	509	681.28	925	438	0.473	-1.08	-3.231	0.0012334	0.043035	0.1045	0.1167	0.1057	0.1057	TRUE	0.5704
ENSG00000109458	ENSG00000109458	GAB1	protein_coding	2087	1252	1714	1717	3239	2301	3198	2506	2251.66	1692	2811	1.661	0.732	3.194	0.00140163	0.0468349	0.0343	0.1104	0.05	0.05	TRUE	0.3038
ENSG00000122971	ENSG00000122971	ACADS	protein_coding	1485	1243	1774	1779	3534	2146	2142	3057	2144.81	1570	2720	1.732	0.793	3.185	0.0014469	0.0476363	0.0452	0.1105	0.059	0.059	TRUE	0.2357
ENSG00000106688	ENSG00000106688	SLC1A1	protein_coding	880	1213	2498	2079	6932	6077	3623	3023	3290.61	1668	4914	2.946	1.559	3.813	0.000137512	0.0095084	0.1742	0.1095	0.1602	0.1602	TRUE	0.1326
ENSG00000007237	ENSG00000007237	GAS7	protein_coding	530	1209	545	526	241	292	346	366	506.97	702	311	0.443	-1.174	-3.416	0.00063436	0.0284127	0.108	0.1197	0.111	0.111	TRUE	2.8042
ENSG00000107242	ENSG00000107242	PIP5K1B	protein_coding	934	1201	1093	1203	2382	1856	2150	1729	1568.56	1108	2029	1.831	0.873	4.769	1.85163e-06	0.000422661	0.0161	0.1116	0.0315	0.0315	TRUE	0.1658
ENSG00000266094	ENSG00000266094	RASSF5	protein_coding	1630	1146	288	1110	88	198	317	444	652.56	1044	262	0.251	-1.994	-3.503	0.000459576	0.0226724	0.4051	0.117	0.3091	0.3091	TRUE	0.2119
ENSG00000130508	ENSG00000130508	PXDN	protein_coding	195	1137	704	779	14	9	1	2	355.2	704	6	0.01	-6.672	-9.253	2.18897e-20	6.91203e-17	0.6945	0.1249	0.4293	0.4293	TRUE	0.2285
ENSG00000138756	ENSG00000138756	BMP2K	protein_coding	963	1092	1488	1633	2844	2400	2172	1744	1792.04	1294	2290	1.77	0.823	3.198	0.00138572	0.0463848	0.0494	0.1111	0.0631	0.0631	TRUE	0.1704
ENSG00000075234	ENSG00000075234	TTC38	protein_coding	1539	1090	2099	1506	4238	2764	3232	3335	2475.24	1558	3392	2.176	1.122	4.367	1.26039e-05	0.00178204	0.0511	0.1101	0.0629	0.0629	TRUE	0.6452
ENSG00000187840	ENSG00000187840	EIF4EBP1	protein_coding	990	1084	544	982	379	319	191	447	616.93	900	334	0.371	-1.431	-4.261	2.03616e-05	0.00253796	0.1025	0.1176	0.1063	0.1063	TRUE	0.9492
ENSG00000130234	ENSG00000130234	ACE2	protein_coding	1780	1061	848	2080	5439	5239	2951	1941	2667.42	1442	3892	2.7	1.433	3.422	0.000621472	0.0281528	0.1788	0.11	0.168	0.168	TRUE	0.1373
ENSG00000135596	ENSG00000135596	MICAL1	protein_coding	1639	1027	1457	1555	3375	3420	3207	1637	2164.64	1420	2910	2.05	1.036	3.502	0.000461576	0.0226724	0.0752	0.1105	0.0835	0.0835	TRUE	1.0547
ENSG00000071205	ENSG00000071205	ARHGAP10	protein_coding	817	1025	444	1094	278	250	505	411	603.18	845	361	0.427	-1.226	-3.403	0.000667108	0.029257	0.1246	0.1178	0.1228	0.1228	TRUE	0.487
ENSG00000142396	ENSG00000142396	ERVK3-1	protein_coding	1122	995	1128	963	1859	1465	1741	1268	1317.49	1052	1583	1.505	0.59	3.171	0.00151779	0.0493241	0.0165	0.1123	0.0325	0.0325	TRUE	0.1954
ENSG00000103415	ENSG00000103415	HMOX2	protein_coding	872	989	1154	828	1921	1970	1388	1487	1326.18	961	1692	1.76	0.815	3.897	9.75249e-05	0.00757257	0.0258	0.1123	0.0413	0.0413	TRUE	0.1445
ENSG00000136158	ENSG00000136158	SPRY2	protein_coding	860	983	1086	1282	2271	1689	1865	1780	1476.88	1053	1901	1.806	0.853	4.296	1.736e-05	0.00227592	0.0225	0.1118	0.0371	0.0371	TRUE	0.2561
ENSG00000213445	ENSG00000213445	SIPA1	protein_coding	1059	961	672	906	550	434	533	635	718.73	900	538	0.598	-0.742	-3.377	0.000731578	0.0310078	0.0286	0.1162	0.0449	0.0449	TRUE	0.3454
ENSG00000240344	ENSG00000240344	PPIL3	protein_coding	1037	953	737	1030	486	556	643	534	746.87	939	555	0.591	-0.76	-3.964	7.36403e-05	0.00637073	0.0177	0.1159	0.0339	0.0339	TRUE	0.252
ENSG00000198682	ENSG00000198682	PAPSS2	protein_coding	395	948	419	535	3366	806	2360	2134	1370.14	574	2166	3.772	1.915	4.228	2.36179e-05	0.00271191	0.2165	0.1121	0.1961	0.1961	TRUE	0.1499
ENSG00000137266	ENSG00000137266	SLC22A23	protein_coding	1140	943	1798	1260	3511	2331	2679	2353	2001.74	1285	2718	2.115	1.081	4.055	5.02022e-05	0.00482808	0.0605	0.1107	0.0677	0.0677	TRUE	0.8728
ENSG00000123836	ENSG00000123836	PFKFB2	protein_coding	1112	937	1343	1384	3152	1731	2818	1934	1801.34	1194	2409	2.018	1.013	3.784	0.000154533	0.0102568	0.0548	0.1111	0.0682	0.0682	TRUE	0.1206
ENSG00000137960	ENSG00000137960	GIPC2	protein_coding	1219	931	1490	1334	2670	1775	1934	2230	1698.09	1244	2152	1.73	0.791	3.466	0.000528432	0.025282	0.0339	0.1113	0.0494	0.0494	TRUE	0.346
ENSG00000166866	ENSG00000166866	MYO1A	protein_coding	1643	896	2056	2679	7661	6077	7105	6379	4311.93	1818	6806	3.743	1.904	5.782	7.3858e-09	4.66438e-06	0.0897	0.1091	0.1039	0.1039	TRUE	1.4147
ENSG00000139835	ENSG00000139835	GRTP1	protein_coding	1258	883	1142	1314	2054	1639	1915	1669	1484.52	1149	1819	1.583	0.663	3.421	0.000624163	0.0281557	0.0189	0.1118	0.0354	0.0354	TRUE	0.2926
ENSG00000164294	ENSG00000164294	GPX8	protein_coding	187	869	59	497	57	81	82	44	234.74	403	66	0.164	-2.605	-3.953	7.72352e-05	0.00650354	0.5491	0.1338	0.4086	0.4086	TRUE	0.1694
ENSG00000136870	ENSG00000136870	ZNF189	protein_coding	1124	866	896	887	1495	1331	1807	1621	1253.17	943	1564	1.658	0.73	4.063	4.84298e-05	0.00468139	0.0154	0.1125	0.0301	0.0301	TRUE	0.1962
ENSG00000138449	ENSG00000138449	SLC40A1	protein_coding	3177	860	2345	2596	16318	7071	9334	12288	6748.67	2244	11253	5.013	2.326	5.525	3.29597e-08	1.52306e-05	0.1957	0.1086	0.17	0.17	TRUE	0.2559
ENSG00000196369	ENSG00000196369	SRGAP2B	protein_coding	677	838	307	581	232	140	210	360	418.22	601	236	0.392	-1.35	-3.461	0.000538074	0.0255935	0.1513	0.1223	0.1432	0.1432	TRUE	0.2526
ENSG00000188833	ENSG00000188833	ENTPD8	protein_coding	1479	827	985	1989	5021	2625	3337	3555	2477.22	1320	3634	2.754	1.461	4.279	1.87477e-05	0.00237436	0.1169	0.1101	0.1115	0.1115	TRUE	0.5479
ENSG00000163959	ENSG00000163959	SLC51A	protein_coding	416	824	3179	1531	9570	6161	4367	3780	3728.42	1488	5970	4.012	2.004	3.535	0.000408053	0.0206941	0.4299	0.1093	0.3085	0.3085	TRUE	1.4271
ENSG00000102805	ENSG00000102805	CLN5	protein_coding	930	786	1013	912	1483	1279	1299	1252	1119.22	910	1328	1.46	0.546	3.568	0.00035981	0.0190418	0.0072	0.1131	0.0216	0.0216	TRUE	0.102
ENSG00000106538	ENSG00000106538	RARRES2	protein_coding	283	777	259	520	193	196	68	119	301.95	460	144	0.313	-1.678	-3.624	0.000290109	0.0160245	0.2331	0.1279	0.2014	0.2014	TRUE	0.3026
ENSG00000166833	ENSG00000166833	NAV2	protein_coding	1173	775	1083	993	465	716	559	451	776.86	1006	548	0.544	-0.877	-3.698	0.000217129	0.0131201	0.0373	0.1155	0.0526	0.0526	TRUE	0.5054
ENSG00000162105	ENSG00000162105	SHANK2	protein_coding	1164	775	271	719	172	254	256	193	475.32	732	219	0.299	-1.743	-4.236	2.27379e-05	0.00265921	0.1757	0.1205	0.1599	0.1599	TRUE	0.1232
ENSG00000151338	ENSG00000151338	MIPOL1	protein_coding	427	773	374	309	216	162	242	158	332.51	471	194	0.413	-1.275	-3.738	0.000185311	0.011703	0.1024	0.1261	0.1084	0.1084	TRUE	1.2099
ENSG00000137491	ENSG00000137491	SLCO2B1	protein_coding	2249	768	3145	1950	5322	3768	5567	5130	3487.24	2028	4947	2.439	1.286	3.266	0.00109034	0.0398028	0.1644	0.1094	0.1487	0.1487	TRUE	1.005
ENSG00000173482	ENSG00000173482	PTPRM	protein_coding	1056	762	369	915	294	361	441	295	561.69	776	348	0.448	-1.157	-3.345	0.000823576	0.0339945	0.111	0.1186	0.1129	0.1129	TRUE	0.3949
ENSG00000182551	ENSG00000182551	ADI1	protein_coding	626	762	1268	931	1790	2484	2034	1629	1440.37	897	1984	2.212	1.145	4.145	3.39377e-05	0.00357213	0.0643	0.1119	0.0725	0.0725	TRUE	0.8863
ENSG00000123374	ENSG00000123374	CDK2	protein_coding	957	757	795	716	457	375	579	561	649.77	806	493	0.612	-0.708	-3.307	0.000943367	0.0364805	0.0251	0.1171	0.0424	0.0424	TRUE	0.3027
ENSG00000222041	ENSG00000222041	CYTOR	lncRNA	899	856	528	800	374	402	455	383	587.11	771	404	0.524	-0.933	-4.149	3.333e-05	0.00352776	0.0303	0.1181	0.0467	0.0467	TRUE	0.5401
ENSG00000165125	ENSG00000165125	TRPV6	protein_coding	902	746	812	1260	3326	4911	1826	895	1834.82	930	2740	2.946	1.559	3.294	0.000987734	0.0374272	0.2612	0.111	0.2145	0.2145	TRUE	0.1493
ENSG00000185201	ENSG00000185201	IFITM2	protein_coding	1188	722	256	747	187	150	280	37	445.82	728	164	0.225	-2.154	-3.679	0.000233753	0.0137216	0.4299	0.1214	0.3254	0.3254	TRUE	0.1366
ENSG00000097046	ENSG00000097046	CDC7	protein_coding	741	701	414	280	148	183	292	287	380.71	534	228	0.426	-1.23	-3.172	0.00151626	0.0493241	0.1482	0.1238	0.1414	0.1414	TRUE	0.1451
ENSG00000100170	ENSG00000100170	SLC5A1	protein_coding	958	699	1152	742	3886	4131	4637	4894	2637.26	888	4387	4.943	2.305	10.419	2.02054e-25	2.4186e-21	0.0325	0.11	0.0464	0.0464	TRUE	0.4693
ENSG00000128284	ENSG00000128284	APOL3	protein_coding	363	699	522	588	233	386	255	286	416.43	543	290	0.533	-0.907	-3.242	0.00118809	0.0419953	0.0571	0.1224	0.0726	0.0726	TRUE	0.2053
ENSG00000040199	ENSG00000040199	PHLPP2	protein_coding	608	684	1137	660	3844	2192	2122	2049	1661.93	772	2552	3.302	1.723	5.454	4.93459e-08	2.1742e-05	0.0898	0.1113	0.0951	0.0951	TRUE	1.4116
ENSG00000111145	ENSG00000111145	ELK3	protein_coding	635	677	392	628	239	254	437	186	431.02	583	279	0.478	-1.065	-3.264	0.00109804	0.0400066	0.0921	0.1219	0.0996	0.0996	TRUE	1.6034
ENSG00000176046	ENSG00000176046	NUPR1	protein_coding	1956	675	694	698	185	4	117	333	582.84	1006	160	0.159	-2.656	-3.192	0.00141389	0.0470783	0.9816	0.1182	0.6621	0.6621	TRUE	3.8605
ENSG00000161618	ENSG00000161618	ALDH16A1	protein_coding	359	674	1087	956	4683	1687	1722	1412	1572.59	769	2376	3.09	1.627	3.428	0.000608115	0.0278293	0.2628	0.1116	0.2157	0.2157	TRUE	5.177
ENSG00000278535	ENSG00000278535	DHRS11	protein_coding	431	666	1054	968	2756	1115	2179	2285	1431.87	780	2084	2.672	1.418	3.791	0.000149951	0.0100743	0.1416	0.1119	0.1335	0.1335	TRUE	0.3825
ENSG00000180745	ENSG00000180745	CLRN3	protein_coding	809	656	1382	1051	3172	1796	2135	2487	1685.79	974	2398	2.461	1.299	4.296	1.74184e-05	0.00227592	0.0819	0.1113	0.0871	0.0871	TRUE	0.3997
ENSG00000258315	ENSG00000258315	C17orf49	protein_coding	658	655	757	643	461	362	502	473	563.89	678	450	0.662	-0.594	-3.414	0.000640129	0.0285362	0.0106	0.1185	0.0273	0.0273	TRUE	0.1999
ENSG00000171943	ENSG00000171943	SRGAP2C	protein_coding	703	649	426	582	231	241	332	391	444.25	590	299	0.506	-0.982	-3.651	0.000261438	0.0147881	0.0498	0.1214	0.067	0.067	TRUE	0.4851
ENSG00000165915	ENSG00000165915	SLC39A13	protein_coding	455	647	522	589	326	332	346	396	451.34	553	350	0.632	-0.662	-3.571	0.000355771	0.0189338	0.0133	0.1212	0.0307	0.0307	TRUE	0.1586
ENSG00000115129	ENSG00000115129	TP53I3	protein_coding	472	636	580	556	1280	1046	1433	822	853.06	561	1145	2.041	1.029	4.411	1.02689e-05	0.0015751	0.0355	0.1148	0.0509	0.0509	TRUE	0.1611
ENSG00000143801	ENSG00000143801	PSEN2	protein_coding	529	627	675	602	1434	1284	1166	777	886.71	608	1165	1.915	0.937	3.96	7.50838e-05	0.00646608	0.0374	0.1146	0.0525	0.0525	TRUE	0.4419
ENSG00000167705	ENSG00000167705	RILP	protein_coding	630	623	833	703	1212	1088	1007	1017	889.08	697	1081	1.549	0.632	3.679	0.000233933	0.0137216	0.0121	0.1145	0.0271	0.0271	TRUE	0.2062
ENSG00000117461	ENSG00000117461	PIK3R3	protein_coding	792	612	1128	741	1848	1470	1797	1610	1249.83	818	1681	2.054	1.038	4.401	1.07897e-05	0.00160123	0.0403	0.1126	0.0526	0.0526	TRUE	0.7798
ENSG00000169814	ENSG00000169814	BTD	protein_coding	471	609	739	785	1089	995	1195	1254	892.28	651	1133	1.739	0.798	3.66	0.000252541	0.0144901	0.027	0.1145	0.0445	0.0445	TRUE	0.4015
ENSG00000144596	ENSG00000144596	GRIP2	protein_coding	694	604	938	162	181	123	132	60	361.89	600	124	0.207	-2.273	-4.411	1.03089e-05	0.0015751	0.3091	0.1246	0.2505	0.2505	TRUE	0.1953
ENSG00000132003	ENSG00000132003	ZSWIM4	protein_coding	1230	593	578	621	285	417	442	336	562.52	756	370	0.49	-1.029	-3.207	0.00134139	0.0452206	0.0899	0.1185	0.097	0.097	TRUE	2.1048
ENSG00000136155	ENSG00000136155	SCEL	protein_coding	1116	585	183	3011	210	351	174	119	718.66	1224	214	0.174	-2.519	-3.679	0.000233801	0.0137216	0.626	0.1162	0.4476	0.4476	TRUE	0.5101
ENSG00000197888	ENSG00000197888	UGT2B17	protein_coding	448	585	628	2566	7489	8573	7296	1843	3678.7	1057	6300	5.961	2.576	4.159	3.19061e-05	0.00341522	0.505	0.1093	0.3679	0.3679	TRUE	4.6579
ENSG00000135049	ENSG00000135049	AGTPBP1	protein_coding	724	579	776	521	384	410	472	356	527.75	650	406	0.624	-0.681	-3.269	0.0010805	0.0395961	0.0216	0.1193	0.0397	0.0397	TRUE	0.1249
ENSG00000187741	ENSG00000187741	FANCA	protein_coding	427	579	438	326	149	284	184	245	329	442	216	0.487	-1.037	-3.549	0.000386805	0.0198065	0.0624	0.1263	0.0785	0.0785	TRUE	0.2283
ENSG00000173267	ENSG00000173267	SNCG	protein_coding	995	578	329	578	381	78	200	79	402.21	620	184	0.297	-1.749	-3.181	0.00146588	0.0481326	0.3671	0.1229	0.287	0.287	TRUE	0.7031
ENSG00000133466	ENSG00000133466	C1QTNF6	protein_coding	435	572	150	453	98	80	187	109	260.51	402	118	0.295	-1.762	-3.973	7.08316e-05	0.00618422	0.2051	0.1312	0.1835	0.1835	TRUE	0.3955
ENSG00000128513	ENSG00000128513	POT1	protein_coding	570	571	471	490	325	296	382	390	436.94	526	348	0.664	-0.591	-3.296	0.000980119	0.0374251	0.011	0.1217	0.0285	0.0285	TRUE	0.1148
ENSG00000101265	ENSG00000101265	RASSF2	protein_coding	774	561	521	730	142	130	103	103	383.14	646	120	0.185	-2.432	-10.397	2.55315e-25	2.4186e-21	0.0288	0.1236	0.0477	0.0477	TRUE	0.0605
ENSG00000271425	ENSG00000271425	NBPF10	protein_coding	816	560	472	492	339	268	361	307	451.94	585	319	0.545	-0.875	-3.558	0.000373697	0.0195026	0.039	0.1212	0.0556	0.0556	TRUE	0.8206
ENSG00000284707	ENSG00000284707		lncRNA	601	938	315	393	169	171	292	114	374.11	562	186	0.332	-1.592	-3.78	0.000156636	0.0103042	0.1843	0.124	0.1669	0.1669	TRUE	0.3439
ENSG00000197191	ENSG00000197191	CYSRT1	protein_coding	295	548	162	351	58	88	95	164	220.16	339	101	0.299	-1.744	-3.937	8.23768e-05	0.0067857	0.2026	0.1355	0.1821	0.1821	TRUE	0.1669
ENSG00000237070	ENSG00000237070		lncRNA	713	179	486	825	1365	1129	2435	1466	1074.7	551	1599	2.904	1.538	3.366	0.000763088	0.0319149	0.2375	0.1134	0.1994	0.1994	TRUE	1.4691
ENSG00000138829	ENSG00000138829	FBN2	protein_coding	49	543	71	17	15	8	5	4	89.1	170	8	0.051	-4.29	-4.49	7.10967e-06	0.00122454	1.1063	0.1764	0.7721	0.7721	TRUE	4.6824
ENSG00000099617	ENSG00000099617	EFNA2	protein_coding	1778	537	1538	1277	3242	3222	3310	2256	2145.03	1282	3008	2.346	1.23	3.377	0.000731483	0.0310078	0.133	0.1105	0.1269	0.1269	TRUE	1.847
ENSG00000082146	ENSG00000082146	STRADB	protein_coding	393	537	623	677	1555	1024	1032	1094	866.92	558	1176	2.11	1.077	4.25	2.14105e-05	0.0026132	0.0463	0.1147	0.0604	0.0604	TRUE	0.5654
ENSG00000138735	ENSG00000138735	PDE5A	protein_coding	1322	536	633	1325	2739	1237	2740	2682	1651.78	954	2350	2.463	1.301	3.245	0.00117425	0.0418183	0.1707	0.1114	0.1536	0.1536	TRUE	0.6112
ENSG00000125841	ENSG00000125841	NRSN2	protein_coding	784	531	394	562	249	219	311	340	423.86	568	280	0.493	-1.021	-3.673	0.000240188	0.0138748	0.0566	0.1221	0.0716	0.0716	TRUE	0.2644
ENSG00000126603	ENSG00000126603	GLIS2	protein_coding	459	528	141	429	107	161	126	152	263.06	389	136	0.351	-1.51	-3.754	0.000174376	0.0111612	0.1582	0.1309	0.1506	0.1506	TRUE	0.9301
ENSG00000090565	ENSG00000090565	RAB11FIP3	protein_coding	600	519	978	868	2584	1099	1699	1634	1247.53	741	1754	2.365	1.242	3.745	0.000180596	0.0114818	0.1031	0.1126	0.1047	0.1047	TRUE	0.2588
ENSG00000205746	ENSG00000205746	PKD1P4	transcribed_unprocessed_pseudogene	574	518	355	643	269	174	246	336	389.28	522	256	0.49	-1.03	-3.568	0.000359565	0.0190418	0.0634	0.1234	0.0772	0.0772	TRUE	0.3636
ENSG00000105655	ENSG00000105655	ISYNA1	protein_coding	245	515	215	416	112	103	106	175	235.75	348	124	0.357	-1.486	-4.124	3.71785e-05	0.00382817	0.1142	0.1336	0.1193	0.1193	TRUE	0.151
ENSG00000102312	ENSG00000102312	PORCN	protein_coding	762	514	484	888	203	392	227	118	448.49	662	235	0.355	-1.495	-3.816	0.000135715	0.00941855	0.1583	0.1213	0.1446	0.1446	TRUE	0.5432
ENSG00000156299	ENSG00000156299	TIAM1	protein_coding	814	513	734	843	461	361	432	289	555.85	726	386	0.531	-0.913	-3.631	0.000282774	0.0158004	0.0432	0.1187	0.0588	0.0588	TRUE	0.4685
ENSG00000158055	ENSG00000158055	GRHL3	protein_coding	1166	506	579	1494	180	293	563	109	611.22	936	286	0.306	-1.71	-3.189	0.0014289	0.0474115	0.3497	0.1177	0.2741	0.2741	TRUE	0.3778
ENSG00000176826	ENSG00000176826	FKBP9P1	transcribed_unprocessed_pseudogene	193	1005	143	677	51	52	83	186	298.77	504	93	0.184	-2.44	-3.736	0.000186972	0.0117687	0.5594	0.1282	0.4035	0.4035	TRUE	0.148
ENSG00000127554	ENSG00000127554	GFER	protein_coding	495	504	695	389	1584	961	1353	879	857.53	521	1194	2.294	1.198	4.198	2.69151e-05	0.00301736	0.0667	0.1148	0.0769	0.0769	TRUE	0.1693
ENSG00000172367	ENSG00000172367	PDZD3	protein_coding	789	501	1284	1889	4191	2556	3566	1664	2055.11	1116	2994	2.683	1.424	3.188	0.00143407	0.0474168	0.2171	0.1106	0.1911	0.1911	TRUE	0.316
ENSG00000125821	ENSG00000125821	DTD1	protein_coding	647	496	485	542	312	347	272	326	428.36	542	314	0.58	-0.786	-4.316	1.586e-05	0.00211647	0.0118	0.122	0.0293	0.0293	TRUE	0.1955
ENSG00000175874	ENSG00000175874	CREG2	protein_coding	1020	483	423	745	1914	1589	1222	1489	1110.65	668	1554	2.328	1.219	3.757	0.000171856	0.0110373	0.0994	0.1132	0.1001	0.1001	TRUE	0.7872
ENSG00000198018	ENSG00000198018	ENTPD7	protein_coding	432	483	998	671	2325	2303	1395	1026	1204.01	646	1762	2.726	1.447	3.834	0.000125897	0.00890014	0.1463	0.1127	0.1358	0.1358	TRUE	0.2373
ENSG00000009950	ENSG00000009950	MLXIPL	protein_coding	353	483	393	338	1239	563	896	778	630.37	392	869	2.217	1.148	4.032	5.54181e-05	0.00512171	0.0641	0.1174	0.0761	0.0761	TRUE	0.2208
ENSG00000142227	ENSG00000142227	EMP3	protein_coding	1056	459	373	389	69	52	153	191	342.84	569	116	0.205	-2.29	-4.551	5.33257e-06	0.00099798	0.2901	0.1255	0.238	0.238	TRUE	3.8556
ENSG00000173597	ENSG00000173597	SULT1B1	protein_coding	2268	443	2013	2954	9056	5122	5868	5461	4148.24	1920	6377	3.322	1.732	3.523	0.000427462	0.0214819	0.2895	0.1091	0.232	0.232	TRUE	3.2494
ENSG00000173614	ENSG00000173614	NMNAT1	protein_coding	431	432	438	525	1154	877	850	884	698.77	456	941	2.063	1.044	5.748	9.02237e-09	5.34181e-06	0.0143	0.1164	0.0301	0.0301	TRUE	0.2753
ENSG00000170456	ENSG00000170456	DENND5B	protein_coding	1041	429	885	1089	2738	1706	2129	1763	1472.55	861	2084	2.42	1.275	3.856	0.00011534	0.00843716	0.1016	0.1118	0.1042	0.1042	TRUE	1.3489
ENSG00000071967	ENSG00000071967	CYBRD1	protein_coding	223	429	84	264	847	390	1174	2303	714.21	250	1178	4.718	2.238	3.873	0.000107399	0.00801096	0.4206	0.1162	0.3185	0.3185	TRUE	0.269
ENSG00000172594	ENSG00000172594	SMPDL3A	protein_coding	1203	423	1266	929	2876	3786	2130	2526	1892.3	955	2830	2.962	1.567	4.275	1.90979e-05	0.00239622	0.1349	0.1109	0.1283	0.1283	TRUE	0.7449
ENSG00000198746	ENSG00000198746	GPATCH3	protein_coding	379	423	463	355	617	659	599	607	512.69	405	620	1.53	0.614	3.916	9.01604e-05	0.00719094	0.0051	0.1196	0.0216	0.0216	TRUE	0.1095
ENSG00000116704	ENSG00000116704	SLC35D1	protein_coding	543	422	1042	571	2914	1700	1426	1088	1213.22	644	1782	2.763	1.466	3.718	0.000200599	0.0123394	0.1624	0.1127	0.1484	0.1484	TRUE	0.5826
ENSG00000160712	ENSG00000160712	IL6R	protein_coding	427	420	409	770	2624	2057	1574	1229	1188.9	506	1871	3.694	1.885	5.696	1.22996e-08	6.85377e-06	0.101	0.1128	0.104	0.104	TRUE	0.226
ENSG00000198324	ENSG00000198324	PHETA1	protein_coding	367	412	637	495	1185	1149	842	690	722.13	478	966	2.023	1.016	3.661	0.000251275	0.0144701	0.0595	0.1161	0.0725	0.0725	TRUE	0.2314
ENSG00000114790	ENSG00000114790	ARHGEF26	protein_coding	50	410	138	168	690	828	789	2239	663.99	192	1136	5.928	2.567	4.28	1.87253e-05	0.00237436	0.4603	0.1169	0.3429	0.3429	TRUE	6.4957
ENSG00000248323	ENSG00000248323	LUCAT1	lncRNA	477	423	282	438	84	240	121	67	266.4	405	128	0.316	-1.664	-3.975	7.04763e-05	0.00618169	0.1766	0.1307	0.1632	0.1632	TRUE	3.5884
ENSG00000108602	ENSG00000108602	ALDH3A1	protein_coding	167	404	114	518	81	26	73	78	182.49	301	64	0.214	-2.224	-4.105	4.04168e-05	0.00407307	0.3334	0.1412	0.2724	0.2724	TRUE	0.0956
ENSG00000189433	ENSG00000189433	GJB4	protein_coding	784	401	407	645	166	343	147	118	376.35	559	194	0.346	-1.531	-3.806	0.000141349	0.00963308	0.1631	0.1239	0.1521	0.1521	TRUE	0.6657
ENSG00000179941	ENSG00000179941	BBS10	protein_coding	363	392	416	412	250	233	273	313	331.59	396	267	0.675	-0.567	-3.295	0.000985704	0.0374251	0.0062	0.1261	0.0253	0.0253	TRUE	0.1507
ENSG00000184434	ENSG00000184434	LRRC19	protein_coding	839	381	841	1260	4415	1526	2707	3045	1876.74	830	2923	3.522	1.816	4.309	1.6425e-05	0.00217614	0.1947	0.1109	0.17	0.17	TRUE	0.1329
ENSG00000166532	ENSG00000166532	RIMKLB	protein_coding	496	378	250	119	50	49	94	6	180.28	311	50	0.159	-2.651	-3.998	6.37605e-05	0.00575241	0.5577	0.1416	0.4113	0.4113	TRUE	0.1628
ENSG00000163545	ENSG00000163545	NUAK2	protein_coding	274	377	728	306	1367	1113	888	958	751.34	421	1082	2.565	1.359	3.869	0.000109388	0.00812729	0.1173	0.1158	0.1169	0.1169	TRUE	2.5283
ENSG00000152503	ENSG00000152503	TRIM36	protein_coding	403	375	716	730	3053	1647	2753	2313	1498.84	556	2442	4.388	2.133	6.612	3.80365e-11	4.50399e-08	0.0902	0.1117	0.099	0.099	TRUE	0.1784
ENSG00000113763	ENSG00000113763	UNC5A	protein_coding	265	371	37	185	22	69	66	54	133.57	214	53	0.245	-2.029	-3.288	0.00100739	0.0378734	0.4512	0.1535	0.354	0.354	TRUE	0.1286
ENSG00000281991	ENSG00000281991	TMEM265	protein_coding	651	363	192	574	33	55	152	83	262.99	445	81	0.182	-2.461	-4.729	2.25154e-06	0.000484747	0.3024	0.131	0.253	0.253	TRUE	0.2819
ENSG00000169891	ENSG00000169891	REPS2	protein_coding	312	358	188	330	154	75	76	137	203.76	297	110	0.372	-1.428	-4.114	3.89141e-05	0.00398523	0.0998	0.1377	0.1096	0.1096	TRUE	0.7029
ENSG00000151849	ENSG00000151849	CENPJ	protein_coding	171	352	359	249	698	524	885	444	460.19	283	638	2.254	1.173	3.505	0.000456343	0.0225762	0.0996	0.121	0.105	0.105	TRUE	0.2206
ENSG00000204866	ENSG00000204866	IGFL2	protein_coding	921	348	240	1140	202	124	249	151	421.9	662	182	0.274	-1.866	-3.723	0.000197038	0.0121599	0.2905	0.1222	0.2379	0.2379	TRUE	0.0932
ENSG00000131781	ENSG00000131781	FMO5	protein_coding	310	345	569	400	2055	1266	1699	1018	957.86	406	1510	3.716	1.894	6.153	7.58682e-10	6.84397e-07	0.0841	0.1141	0.0894	0.0894	TRUE	0.1339
ENSG00000166268	ENSG00000166268	MYRFL	protein_coding	289	345	276	674	911	584	1260	850	648.72	396	901	2.275	1.186	3.185	0.00144825	0.0476363	0.1367	0.1171	0.1313	0.1313	TRUE	0.5553
ENSG00000189007	ENSG00000189007	ADAT2	protein_coding	221	343	324	362	125	192	140	180	235.83	312	159	0.508	-0.976	-3.816	0.000135593	0.00941855	0.0379	0.1336	0.0583	0.0583	TRUE	0.418
ENSG00000137757	ENSG00000137757	CASP5	protein_coding	1170	342	1272	664	2644	1847	3769	2924	1828.98	862	2796	3.245	1.698	4.018	5.8763e-05	0.00537837	0.196	0.111	0.1709	0.1709	TRUE	0.3233
ENSG00000172375	ENSG00000172375	C2CD2L	protein_coding	847	334	948	839	3040	1808	2177	1190	1398.07	742	2054	2.769	1.469	3.698	0.000217446	0.0131201	0.1662	0.112	0.1507	0.1507	TRUE	0.2086
ENSG00000197381	ENSG00000197381	ADARB1	protein_coding	352	332	414	233	127	201	110	200	246.19	333	160	0.479	-1.061	-3.5	0.000465554	0.0227917	0.0684	0.1325	0.0837	0.0837	TRUE	0.2575
ENSG00000183317	ENSG00000183317	EPHA10	protein_coding	225	331	517	441	994	727	536	868	579.79	378	781	2.065	1.046	3.224	0.00126242	0.0434566	0.0929	0.1182	0.0992	0.0992	TRUE	0.3011
ENSG00000105048	ENSG00000105048	TNNT1	protein_coding	1301	328	470	705	36	30	107	293	408.89	701	116	0.167	-2.585	-3.724	0.000196465	0.0121599	0.6432	0.1226	0.4583	0.4583	TRUE	1.1129
ENSG00000127951	ENSG00000127951	FGL2	protein_coding	2076	327	4298	1528	47303	20447	29905	10409	14536.7	2057	27016	13.131	3.715	5.661	1.50097e-08	7.89927e-06	0.495	0.1081	0.4135	0.4135	TRUE	0.2491
ENSG00000174032	ENSG00000174032	SLC25A30	protein_coding	358	326	436	306	624	550	464	614	459.74	356	563	1.578	0.658	3.266	0.00108972	0.0398028	0.0183	0.121	0.0367	0.0367	TRUE	0.2619
ENSG00000129355	ENSG00000129355	CDKN2D	protein_coding	470	320	374	330	188	146	251	240	289.9	374	206	0.553	-0.854	-3.342	0.00083071	0.0341402	0.0392	0.1288	0.059	0.059	TRUE	0.4199
ENSG00000250251	ENSG00000250251	PKD1P6	transcribed_unprocessed_pseudogene	272	305	330	343	197	183	177	224	253.83	312	195	0.623	-0.682	-3.782	0.000155322	0.0102568	0.0063	0.1318	0.0271	0.0271	TRUE	0.1098
ENSG00000136371	ENSG00000136371	MTHFS	protein_coding	236	310	400	299	574	491	570	468	418.52	311	526	1.686	0.753	3.437	0.000588919	0.0270817	0.0256	0.1223	0.0436	0.0436	TRUE	0.4262
ENSG00000173214	ENSG00000173214	MFSD4B	protein_coding	232	309	349	332	462	498	565	519	408.15	306	511	1.667	0.737	3.812	0.000138113	0.00951521	0.0142	0.1227	0.0333	0.0333	TRUE	0.2737
ENSG00000127990	ENSG00000127990	SGCE	protein_coding	220	309	121	182	42	30	61	77	130.23	208	52	0.252	-1.99	-4.913	8.9639e-07	0.000239197	0.143	0.1547	0.1458	0.1458	TRUE	0.142
ENSG00000119686	ENSG00000119686	FLVCR2	protein_coding	212	304	158	180	271	1225	1152	525	503.25	214	793	3.718	1.895	3.996	6.45313e-05	0.00579436	0.2539	0.1198	0.2129	0.2129	TRUE	0.1062
ENSG00000171700	ENSG00000171700	RGS19	protein_coding	278	303	278	124	89	110	100	103	173.06	246	100	0.409	-1.29	-4.044	5.25369e-05	0.00490327	0.0747	0.1431	0.0909	0.0909	TRUE	1.2313
ENSG00000198542	ENSG00000198542	ITGBL1	protein_coding	92	303	10	148	10	14	29	17	77.88	138	18	0.126	-2.986	-3.853	0.000116682	0.00850256	0.7264	0.1863	0.545	0.545	TRUE	0.1585
ENSG00000168955	ENSG00000168955	TM4SF20	protein_coding	905	298	1972	872	5979	15496	18426	6921	6358.67	1012	11706	11.566	3.532	6.351	2.14213e-10	2.02924e-07	0.3772	0.1086	0.2966	0.2966	TRUE	0.19
ENSG00000170439	ENSG00000170439	METTL7B	protein_coding	131	298	300	282	706	817	585	485	450.39	253	648	2.564	1.358	4.233	2.30882e-05	0.00268361	0.0877	0.1213	0.0962	0.0962	TRUE	0.3709
ENSG00000101342	ENSG00000101342	TLDC2	protein_coding	390	292	488	504	868	788	675	596	575	418	732	1.749	0.806	3.254	0.00113682	0.0408694	0.0412	0.1183	0.0571	0.0571	TRUE	0.3332
ENSG00000168903	ENSG00000168903	BTNL3	protein_coding	360	292	229	571	1252	4346	4730	787	1570.8	363	2779	7.657	2.937	5.197	2.02155e-07	7.36545e-05	0.4025	0.1116	0.3052	0.3052	TRUE	0.0495
ENSG00000173926	ENSG00000173926	MARCHF3	protein_coding	303	289	475	476	1253	1223	1069	660	718.65	386	1051	2.723	1.445	4.826	1.39116e-06	0.000333631	0.0745	0.1162	0.0844	0.0844	TRUE	0.7503
ENSG00000068078	ENSG00000068078	FGFR3	protein_coding	519	287	1187	923	2117	2497	1528	1659	1339.76	729	1950	2.675	1.419	3.341	0.00083619	0.034291	0.1979	0.1122	0.1725	0.1725	TRUE	0.7335
ENSG00000163291	ENSG00000163291	PAQR3	protein_coding	114	281	388	223	828	597	803	552	473.29	252	695	2.757	1.463	3.948	7.88255e-05	0.00657898	0.1326	0.1206	0.1293	0.1293	TRUE	0.5723
ENSG00000103174	ENSG00000103174	NAGPA	protein_coding	246	280	385	267	925	691	846	453	511.54	294	729	2.471	1.305	4.538	5.68255e-06	0.00103134	0.0646	0.1196	0.0771	0.0771	TRUE	0.2948
ENSG00000145384	ENSG00000145384	FABP2	protein_coding	164	277	531	492	4949	1162	1695	1377	1331.03	366	2296	6.268	2.648	4.95	7.41625e-07	0.000212765	0.3519	0.1123	0.2734	0.2734	TRUE	3.4377
ENSG00000189337	ENSG00000189337	KAZN	protein_coding	332	276	246	403	196	114	157	132	231.89	314	150	0.476	-1.07	-3.955	7.64443e-05	0.00649126	0.0461	0.1341	0.0654	0.0654	TRUE	0.2902
ENSG00000066230	ENSG00000066230	SLC9A3	protein_coding	418	274	4954	2081	10815	14985	8091	6291	5988.67	1932	10046	5.2	2.378	3.209	0.00133407	0.045108	0.7045	0.1087	0.5277	0.5277	TRUE	1.7686
ENSG00000183914	ENSG00000183914	DNAH2	protein_coding	87	274	120	144	30	50	44	80	103.64	156	51	0.326	-1.618	-3.594	0.000325986	0.0176967	0.1877	0.1668	0.1818	0.1818	TRUE	0.6908
ENSG00000260007	ENSG00000260007		protein_coding	383	271	726	550	1547	744	1039	1109	796.07	482	1110	2.301	1.202	3.312	0.000925473	0.0361016	0.1273	0.1154	0.1252	0.1252	TRUE	0.3462
ENSG00000167895	ENSG00000167895	TMC8	protein_coding	148	271	132	186	50	77	103	88	131.79	184	80	0.429	-1.219	-3.56	0.000371448	0.0194943	0.0851	0.1541	0.1031	0.1031	TRUE	0.6149
ENSG00000179314	ENSG00000179314	WSCD1	protein_coding	85	271	209	163	547	286	578	356	311.86	182	442	2.412	1.27	3.221	0.00127953	0.0438374	0.1525	0.1273	0.1452	0.1452	TRUE	0.2466
ENSG00000137841	ENSG00000137841	PLCB2	protein_coding	107	270	6	120	9	3	2	13	66.29	126	7	0.057	-4.145	-4.703	2.56337e-06	0.000545681	0.9606	0.2001	0.6799	0.6799	TRUE	0.1201
ENSG00000104205	ENSG00000104205	SGK3	protein_coding	326	267	434	245	867	488	686	466	472.39	318	627	1.971	0.979	3.244	0.0011787	0.0418981	0.0773	0.1206	0.0851	0.0851	TRUE	0.322
ENSG00000040487	ENSG00000040487	SLC66A1	protein_coding	242	264	405	329	702	572	495	524	441.79	310	573	1.847	0.885	3.678	0.00023508	0.0137464	0.0372	0.1215	0.0532	0.0532	TRUE	0.4863
ENSG00000169136	ENSG00000169136	ATF5	protein_coding	356	263	401	253	857	862	507	424	490.55	318	662	2.082	1.058	3.324	0.000888297	0.0355807	0.0829	0.1201	0.095	0.095	TRUE	0.1183
ENSG00000138744	ENSG00000138744	NAAA	protein_coding	246	262	791	644	5842	1366	2613	1979	1717.99	486	2950	6.071	2.602	4.879	1.06596e-06	0.000272914	0.3505	0.1112	0.2721	0.2721	TRUE	0.7025
ENSG00000123689	ENSG00000123689	G0S2	protein_coding	141	262	41	70	23	2	20	25	72.76	128	18	0.135	-2.887	-4.028	5.62893e-05	0.00517697	0.6141	0.1919	0.4611	0.4611	TRUE	0.2548
ENSG00000163430	ENSG00000163430	FSTL1	protein_coding	314	256	61	185	83	38	32	51	127.56	204	51	0.246	-2.023	-3.949	7.8621e-05	0.00657898	0.2756	0.1557	0.2387	0.2387	TRUE	0.1907
ENSG00000112818	ENSG00000112818	MEP1A	protein_coding	145	256	2357	2233	27268	19352	10315	11124	9131.4	1248	17015	13.633	3.769	4.972	6.63207e-07	0.000199446	0.8079	0.1083	0.5518	0.5518	TRUE	0.3819
ENSG00000166825	ENSG00000166825	ANPEP	protein_coding	2122	249	8437	6302	103978	52328	52772	17648	30479.5	4278	56682	13.25	3.728	4.699	2.60944e-06	0.000549316	0.8955	0.1079	0.6046	0.6046	TRUE	0.1723
ENSG00000119729	ENSG00000119729	RHOQ	protein_coding	547	248	268	314	97	140	97	113	227.99	344	112	0.325	-1.622	-5.037	4.72577e-07	0.000151753	0.081	0.1345	0.0939	0.0939	TRUE	1.745
ENSG00000118777	ENSG00000118777	ABCG2	protein_coding	309	248	1182	1865	4684	2569	3849	3153	2232.39	901	3564	3.955	1.984	3.385	0.000712242	0.0305297	0.4425	0.1104	0.3294	0.3294	TRUE	1.3714
ENSG00000113303	ENSG00000113303	BTNL8	protein_coding	721	247	224	817	1329	3695	5638	763	1679.3	502	2856	5.69	2.508	3.923	8.74934e-05	0.00708241	0.5418	0.1113	0.3917	0.3917	TRUE	0.1434
ENSG00000169129	ENSG00000169129	AFAP1L2	protein_coding	211	242	227	244	322	634	349	385	326.61	231	422	1.831	0.873	3.235	0.0012156	0.0425709	0.0503	0.1264	0.0665	0.0665	TRUE	1.3182
ENSG00000123643	ENSG00000123643	SLC36A1	protein_coding	121	238	380	219	1011	758	677	696	512.39	240	786	3.273	1.711	4.864	1.14953e-06	0.000290387	0.1152	0.1196	0.1161	0.1161	TRUE	1.7666
ENSG00000108187	ENSG00000108187	PBLD	protein_coding	204	236	220	462	1378	425	1232	1223	672.37	280	1064	3.795	1.924	4.53	5.91125e-06	0.00103842	0.1937	0.1168	0.1711	0.1711	TRUE	1.905
ENSG00000137274	ENSG00000137274	BPHL	protein_coding	292	229	385	434	802	542	671	617	496.28	335	658	1.965	0.975	3.676	0.000237087	0.0137787	0.0485	0.12	0.0653	0.0653	TRUE	0.5278
ENSG00000132570	ENSG00000132570	PCBD2	protein_coding	244	225	299	252	512	457	536	385	363.85	255	472	1.851	0.889	4.537	5.71574e-06	0.00103134	0.0154	0.1245	0.0339	0.0339	TRUE	0.1797
ENSG00000167703	ENSG00000167703	SLC43A2	protein_coding	122	225	301	156	675	615	376	545	376.9	201	553	2.747	1.458	4.29	1.78298e-05	0.00231372	0.1002	0.1239	0.1075	0.1075	TRUE	0.7875
ENSG00000204176	ENSG00000204176	SYT15	protein_coding	290	223	200	207	132	104	144	79	172.56	230	115	0.5	-1.001	-3.708	0.000209003	0.0126916	0.0396	0.1432	0.0635	0.0635	TRUE	0.4464
ENSG00000187994	ENSG00000187994	RINL	protein_coding	212	223	143	216	39	37	49	123	130.46	198	62	0.313	-1.676	-3.893	9.90916e-05	0.00761867	0.1727	0.1546	0.1674	0.1674	TRUE	3.8209
ENSG00000143320	ENSG00000143320	CRABP2	protein_coding	55	223	22	171	5	9	42	26	69.14	118	20	0.174	-2.524	-3.212	0.0013191	0.0448685	0.7561	0.1963	0.5649	0.5649	TRUE	0.1055
ENSG00000077585	ENSG00000077585	GPR137B	protein_coding	257	220	274	236	456	472	380	295	323.57	247	401	1.624	0.699	3.175	0.00149678	0.0488089	0.0245	0.1266	0.0433	0.0433	TRUE	0.3654
ENSG00000119771	ENSG00000119771	KLHL29	protein_coding	324	219	286	318	154	88	85	85	194.82	287	103	0.36	-1.474	-5.119	3.07092e-07	0.000107744	0.053	0.1391	0.0732	0.0732	TRUE	1.0967
ENSG00000090674	ENSG00000090674	MCOLN1	protein_coding	194	219	371	181	776	563	475	316	386.91	241	532	2.203	1.139	3.18	0.00147379	0.0482374	0.1192	0.1235	0.1204	0.1204	TRUE	0.2382
ENSG00000171056	ENSG00000171056	SOX7	protein_coding	197	215	181	493	113	66	103	124	186.39	272	102	0.374	-1.418	-3.542	0.000396599	0.0201988	0.1498	0.1405	0.1473	0.1473	TRUE	3.3656
ENSG00000136872	ENSG00000136872	ALDOB	protein_coding	192	213	784	390	5379	2236	10791	2905	2861.38	395	5328	13.482	3.753	6.46	1.04937e-10	1.16949e-07	0.4325	0.1098	0.3229	0.3229	TRUE	0.3987
ENSG00000176438	ENSG00000176438	SYNE3	protein_coding	140	212	86	145	81	76	58	61	107.29	146	69	0.473	-1.081	-3.261	0.00111112	0.0402823	0.0736	0.1648	0.0948	0.0948	TRUE	0.187
ENSG00000162927	ENSG00000162927	PUS10	protein_coding	333	209	353	391	994	528	505	617	491.33	322	661	2.055	1.039	3.314	0.000918201	0.0361016	0.0858	0.1201	0.092	0.092	TRUE	1.3587
ENSG00000204677	ENSG00000204677	FAM153CP	lncRNA	620	29	151	35	11	30	44	32	119.12	209	29	0.142	-2.819	-3.312	0.00092601	0.0361016	0.9563	0.1591	0.6783	0.6783	TRUE	1.7615
ENSG00000004777	ENSG00000004777	ARHGAP33	protein_coding	76	208	55	295	27	31	23	82	99.62	158	41	0.257	-1.96	-3.175	0.00149654	0.0488089	0.4378	0.1692	0.352	0.352	TRUE	0.2063
ENSG00000245571	ENSG00000245571	FAM111A-DT	lncRNA	203	223	142	252	109	105	109	139	160.22	205	116	0.564	-0.826	-3.238	0.00120575	0.0423041	0.0329	0.1459	0.0558	0.0558	TRUE	0.3806
ENSG00000149922	ENSG00000149922	TBX6	protein_coding	279	202	329	391	201	93	72	88	207.05	300	114	0.378	-1.404	-3.629	0.000284656	0.0158155	0.1384	0.1372	0.1378	0.1378	TRUE	0.724
ENSG00000087495	ENSG00000087495	PHACTR3	protein_coding	230	202	70	291	29	71	16	89	124.75	198	51	0.259	-1.948	-3.327	0.000877534	0.0354494	0.3951	0.1568	0.3172	0.3172	TRUE	0.3287
ENSG00000106366	ENSG00000106366	SERPINE1	protein_coding	762	199	396	636	166	97	171	136	320.24	498	142	0.286	-1.807	-4.279	1.87984e-05	0.00237436	0.1828	0.1268	0.1668	0.1668	TRUE	0.1184
ENSG00000140323	ENSG00000140323	DISP2	protein_coding	412	195	299	390	805	705	587	831	527.76	324	732	2.26	1.176	4.167	3.08532e-05	0.00332128	0.0606	0.1193	0.0742	0.0742	TRUE	0.8018
ENSG00000185291	ENSG00000185291	IL3RA	protein_coding	336	192	332	296	757	461	830	428	454.12	289	619	2.142	1.099	3.479	0.000503919	0.0243959	0.0844	0.1211	0.0933	0.0933	TRUE	0.1052
ENSG00000256664	ENSG00000256664		processed_pseudogene	181	233	166	189	82	108	125	80	145.71	192	99	0.514	-0.959	-3.863	0.00011194	0.00825444	0.0249	0.1497	0.0516	0.0516	TRUE	0.3035
ENSG00000162946	ENSG00000162946	DISC1	protein_coding	238	189	81	178	57	73	43	16	109.43	172	47	0.277	-1.854	-3.768	0.000164665	0.0107553	0.2438	0.1636	0.2191	0.2191	TRUE	0.3993
ENSG00000188242	ENSG00000188242	PP7080	lncRNA	79	131	395	141	635	1207	529	432	443.58	186	701	3.75	1.907	3.645	0.000267627	0.0150907	0.3252	0.1215	0.2596	0.2596	TRUE	2.2669
ENSG00000109436	ENSG00000109436	TBC1D9	protein_coding	61	177	91	238	49	10	35	3	83.13	142	24	0.17	-2.554	-3.535	0.000408508	0.0206941	0.6323	0.1814	0.4724	0.4724	TRUE	0.2573
ENSG00000284776	ENSG00000284776		protein_coding	230	171	137	191	84	96	69	107	135.68	182	89	0.489	-1.031	-3.915	9.03327e-05	0.00719094	0.0327	0.1528	0.0583	0.0583	TRUE	0.1429
ENSG00000241360	ENSG00000241360	PDXP	protein_coding	87	169	310	203	620	375	391	492	330.89	192	470	2.437	1.285	3.325	0.000883093	0.0355224	0.1395	0.1262	0.1399	0.1399	TRUE	0.9492
ENSG00000169860	ENSG00000169860	P2RY1	protein_coding	301	166	281	282	554	614	478	1377	506.65	258	756	2.935	1.554	3.968	7.2418e-05	0.00629372	0.1541	0.1197	0.1447	0.1447	TRUE	3.49
ENSG00000171970	ENSG00000171970	ZNF57	protein_coding	176	166	333	269	742	543	362	575	395.92	236	556	2.35	1.233	3.742	0.000182289	0.0115507	0.0922	0.1231	0.1012	0.1012	TRUE	0.1883
ENSG00000168389	ENSG00000168389	MFSD2A	protein_coding	74	162	225	216	377	450	364	437	288.26	169	407	2.399	1.262	3.651	0.00026148	0.0147881	0.1038	0.1289	0.1106	0.1106	TRUE	1.4367
ENSG00000188677	ENSG00000188677	PARVB	protein_coding	326	161	131	96	26	66	37	72	114.39	178	50	0.28	-1.835	-3.797	0.000146752	0.00992985	0.2335	0.1612	0.2122	0.2122	TRUE	0.7664
ENSG00000121690	ENSG00000121690	DEPDC7	protein_coding	457	159	512	384	1958	875	694	985	752.92	378	1128	2.985	1.578	3.58	0.000343574	0.0184925	0.2077	0.1158	0.1848	0.1848	TRUE	1.2614
ENSG00000257337	ENSG00000257337	TNS2-AS1	lncRNA	136	149	157	219	71	92	94	102	127.46	165	90	0.544	-0.878	-3.442	0.000576974	0.0267804	0.0275	0.1557	0.054	0.054	TRUE	0.5032
ENSG00000106025	ENSG00000106025	TSPAN12	protein_coding	191	157	398	339	682	454	844	689	469.29	271	667	2.458	1.297	3.612	0.000303564	0.0166705	0.1161	0.1207	0.1213	0.1213	TRUE	0.449
ENSG00000145569	ENSG00000145569	OTULINL	protein_coding	158	157	418	159	1290	787	509	299	472.13	223	721	3.234	1.693	3.343	0.000828421	0.0341201	0.3002	0.1206	0.2436	0.2436	TRUE	0.2886
ENSG00000232527	ENSG00000232527	LINC02802	lncRNA	357	7	119	175	22	7	7	21	89.32	164	14	0.087	-3.521	-4.154	3.26951e-05	0.00348001	0.9113	0.1762	0.6562	0.6562	TRUE	0.129
ENSG00000235269	ENSG00000235269	LINC02331	lncRNA	59	293	36	267	12	16	33	39	94.34	164	25	0.153	-2.711	-3.913	9.12485e-05	0.00723345	0.5691	0.1726	0.4382	0.4382	TRUE	0.0496
ENSG00000074211	ENSG00000074211	PPP2R2C	protein_coding	596	155	59	221	17	9	82	10	143.89	258	30	0.116	-3.108	-3.873	0.00010738	0.00801096	0.8493	0.1502	0.5986	0.5986	TRUE	0.8365
ENSG00000167434	ENSG00000167434	CA4	protein_coding	74	153	173	74	636	490	1497	732	478.62	118	839	7.057	2.819	6.353	2.11412e-10	2.02924e-07	0.2119	0.1205	0.1843	0.1843	TRUE	0.8461
ENSG00000197903	ENSG00000197903	H2BC12	protein_coding	183	150	250	164	437	473	360	218	279.32	187	372	1.993	0.995	3.193	0.00140838	0.0469774	0.0766	0.1296	0.0892	0.0892	TRUE	0.4569
ENSG00000136305	ENSG00000136305	CIDEB	protein_coding	511	149	673	623	2348	2005	1706	1245	1157.52	489	1826	3.735	1.901	4.322	1.54783e-05	0.00210571	0.2157	0.113	0.1846	0.1846	TRUE	0.5801
ENSG00000244694	ENSG00000244694	PTCHD4	protein_coding	231	146	50	151	27	30	35	40	88.75	144	33	0.23	-2.121	-4.62	3.84066e-06	0.00075797	0.1866	0.1767	0.1838	0.1838	TRUE	0.1201
ENSG00000271601	ENSG00000271601	LIX1L	protein_coding	133	146	116	157	76	61	92	48	103.8	138	69	0.504	-0.988	-3.566	0.000362558	0.0191338	0.0312	0.1667	0.0629	0.0629	TRUE	0.4403
ENSG00000189157	ENSG00000189157	FAM47E	protein_coding	101	146	128	186	307	475	372	269	247.86	140	356	2.531	1.34	4.656	3.22597e-06	0.000650204	0.0577	0.1324	0.0745	0.0745	TRUE	0.2757
ENSG00000165841	ENSG00000165841	CYP2C19	protein_coding	64	145	134	274	296	1123	875	1620	566.51	154	978	6.341	2.665	4.901	9.52218e-07	0.000250566	0.3594	0.1185	0.2801	0.2801	TRUE	0.1149
ENSG00000091138	ENSG00000091138	SLC26A3	protein_coding	68	144	690	335	3742	1335	2276	1273	1232.92	309	2156	6.967	2.8	4.407	1.04699e-05	0.00158127	0.5433	0.1126	0.3861	0.3861	TRUE	1.0826
ENSG00000166869	ENSG00000166869	CHP2	protein_coding	64	144	400	526	2299	463	2133	2351	1047.49	284	1812	6.389	2.676	4.11	3.95543e-05	0.00400746	0.5634	0.1135	0.4052	0.4052	TRUE	3.0277
ENSG00000213996	ENSG00000213996	TM6SF2	protein_coding	215	143	555	620	2059	1686	2022	1329	1078.45	383	1774	4.629	2.211	4.811	1.50364e-06	0.000356099	0.2408	0.1133	0.2013	0.2013	TRUE	1.2662
ENSG00000171174	ENSG00000171174	RBKS	protein_coding	179	141	203	218	576	209	512	359	299.59	185	414	2.234	1.159	3.332	0.000863675	0.0350389	0.1071	0.1281	0.1124	0.1124	TRUE	0.2062
ENSG00000105639	ENSG00000105639	JAK3	protein_coding	264	140	69	169	35	26	101	28	104.1	160	48	0.296	-1.757	-3.185	0.00144682	0.0476363	0.3301	0.1665	0.279	0.279	TRUE	0.4229
ENSG00000167117	ENSG00000167117	ANKRD40CL	protein_coding	255	140	332	434	1292	789	973	645	607.58	290	925	3.186	1.672	4.4	1.08435e-05	0.00160123	0.1437	0.1177	0.1365	0.1365	TRUE	0.367
ENSG00000141497	ENSG00000141497	ZMYND15	protein_coding	86	135	161	92	254	325	309	163	190.56	118	263	2.221	1.151	3.516	0.000438442	0.0219175	0.0828	0.1398	0.0969	0.0969	TRUE	0.4805
ENSG00000153721	ENSG00000153721	CNKSR3	protein_coding	124	132	325	335	980	624	497	421	429.7	229	630	2.754	1.461	3.368	0.000757434	0.0317486	0.2027	0.1219	0.178	0.178	TRUE	0.5795
ENSG00000079335	ENSG00000079335	CDC14A	protein_coding	52	132	90	95	396	127	159	373	178	92	264	2.856	1.514	3.302	0.000958414	0.0369067	0.2163	0.1421	0.1946	0.1946	TRUE	0.072
ENSG00000110693	ENSG00000110693	SOX6	protein_coding	39	129	72	172	444	352	249	287	218.13	103	333	3.233	1.693	3.809	0.000139283	0.00956106	0.2045	0.1357	0.1836	0.1836	TRUE	0.802
ENSG00000100031	ENSG00000100031	GGT1	protein_coding	138	128	245	389	1905	1275	2429	406	864.48	225	1504	6.684	2.741	5.044	4.56993e-07	0.000149279	0.3627	0.1147	0.2812	0.2812	TRUE	0.1184
ENSG00000167701	ENSG00000167701	GPT	protein_coding	224	127	310	524	1305	696	1077	557	602.39	296	909	3.065	1.616	3.557	0.000374695	0.0195026	0.2316	0.1178	0.1961	0.1961	TRUE	0.3514
ENSG00000188828	ENSG00000188828	GLRA4	transcribed_unitary_pseudogene	93	20	160	262	964	638	405	332	359.37	134	585	4.375	2.129	3.369	0.00075336	0.0316478	0.5145	0.1247	0.3791	0.3791	TRUE	0.563
ENSG00000086730	ENSG00000086730	LAT2	protein_coding	453	125	84	254	93	86	62	36	149.01	229	69	0.303	-1.72	-3.167	0.00154251	0.0498711	0.3309	0.1488	0.2743	0.2743	TRUE	0.3319
ENSG00000237512	ENSG00000237512	UNC5B-AS1	lncRNA	101	158	40	232	28	6	27	22	76.58	133	21	0.155	-2.688	-4.422	9.75943e-06	0.00156697	0.3964	0.1877	0.3277	0.3277	TRUE	0.0905
ENSG00000132744	ENSG00000132744	ACY3	protein_coding	227	122	172	304	555	509	638	253	347.52	206	489	2.373	1.247	3.26	0.00111236	0.0402823	0.1415	0.1253	0.137	0.137	TRUE	0.5718
ENSG00000167723	ENSG00000167723	TRPV3	protein_coding	71	118	249	255	824	823	560	650	443.68	173	714	4.13	2.046	4.944	7.63646e-07	0.000212765	0.1775	0.1215	0.1609	0.1609	TRUE	1.0211
ENSG00000104140	ENSG00000104140	RHOV	protein_coding	193	117	120	165	70	73	94	74	113.24	149	78	0.525	-0.931	-3.446	0.000569907	0.0265534	0.0332	0.1618	0.0603	0.0603	TRUE	0.2324
ENSG00000197860	ENSG00000197860	SGTB	protein_coding	124	116	125	116	63	64	78	72	94.75	120	69	0.575	-0.799	-3.863	0.00011197	0.00825444	0	0.1723	0.0297	0.0297	TRUE	0.065
ENSG00000135702	ENSG00000135702	CHST5	protein_coding	46	116	856	495	6284	1516	2205	1208	1590.61	378	2803	7.416	2.891	3.676	0.000236634	0.0137787	0.8428	0.1115	0.5926	0.5926	TRUE	1.7564
ENSG00000211454	ENSG00000211454	AKR7L	protein_coding	28	116	111	109	285	182	280	276	173.27	91	256	2.809	1.49	3.525	0.000423809	0.021355	0.1735	0.143	0.1643	0.1643	TRUE	1.9899
ENSG00000256340	ENSG00000256340	ABCC6P1	transcribed_unprocessed_pseudogene	149	61	201	86	478	212	336	328	231.33	124	338	2.724	1.446	3.426	0.00061175	0.0279282	0.1742	0.1341	0.1651	0.1651	TRUE	0.3357
ENSG00000183153	ENSG00000183153	GJD3	protein_coding	67	115	70	30	13	30	7	19	43.85	70	17	0.241	-2.051	-3.711	0.000206698	0.012592	0.2616	0.2474	0.2573	0.2573	TRUE	0.1632
ENSG00000135338	ENSG00000135338	LCA5	protein_coding	28	115	32	85	24	10	16	23	41.43	65	18	0.279	-1.839	-3.247	0.00116589	0.0416773	0.2802	0.2555	0.2731	0.2731	TRUE	0.1507
ENSG00000105866	ENSG00000105866	SP4	protein_coding	160	114	88	90	28	41	49	62	79.05	113	45	0.403	-1.31	-3.727	0.000193739	0.0120347	0.0744	0.1852	0.1033	0.1033	TRUE	0.6374
ENSG00000270276	ENSG00000270276	H4C15	protein_coding	93	113	156	106	326	188	262	201	180.68	117	244	2.079	1.056	3.693	0.000221266	0.0132652	0.0526	0.1416	0.0722	0.0722	TRUE	0.3216
ENSG00000185862	ENSG00000185862	EVI2B	protein_coding	47	113	100	122	361	232	673	92	217.64	96	340	3.548	1.827	3.29	0.00100334	0.0378671	0.3623	0.1358	0.2896	0.2896	TRUE	0.2384
ENSG00000178597	ENSG00000178597	PSAPL1	protein_coding	77	112	571	1043	5274	2219	413	4082	1723.82	451	2997	6.649	2.733	3.32	0.000900529	0.0358401	0.9671	0.1112	0.65	0.65	TRUE	0.2275
ENSG00000232533	ENSG00000232533	FAM131B-AS2	lncRNA	108	153	117	107	76	74	66	70	96.27	121	72	0.587	-0.767	-3.295	0.000985034	0.0374251	0.0105	0.1713	0.041	0.041	TRUE	0.3223
ENSG00000178301	ENSG00000178301	AQP11	protein_coding	209	108	189	183	687	459	389	265	311.1	172	450	2.614	1.386	3.922	8.78479e-05	0.00708241	0.1121	0.1274	0.116	0.116	TRUE	0.2451
ENSG00000243056	ENSG00000243056	EIF4EBP3	protein_coding	216	105	79	114	45	17	43	53	83.87	128	40	0.307	-1.704	-3.761	0.000168997	0.0108905	0.1807	0.1807	0.1807	0.1807	TRUE	0.8553
ENSG00000198944	ENSG00000198944	SOWAHA	protein_coding	412	104	496	275	1499	543	842	910	635.1	322	948	2.948	1.56	3.234	0.00122065	0.0426689	0.2688	0.1173	0.2215	0.2215	TRUE	0.3906
ENSG00000070019	ENSG00000070019	GUCY2C	protein_coding	249	104	617	748	3030	1771	2272	1431	1277.73	430	2126	4.949	2.307	4.241	2.22193e-05	0.00264828	0.3676	0.1125	0.2829	0.2829	TRUE	0.54
ENSG00000196549	ENSG00000196549	MME	protein_coding	8	101	3	90	304	481	297	785	258.56	50	467	9.281	3.214	3.762	0.000168288	0.0108849	1.0374	0.1314	0.6886	0.6886	TRUE	0.8546
ENSG00000178026	ENSG00000178026	LRRC75B	protein_coding	369	100	169	283	760	685	709	448	440.24	230	650	2.829	1.5	3.684	0.000229253	0.0135985	0.1704	0.1216	0.1564	0.1564	TRUE	0.8554
ENSG00000250508	ENSG00000250508	LINC02701	lncRNA	72	96	188	89	297	324	387	222	209.35	111	308	2.759	1.464	4.093	4.25611e-05	0.00423312	0.1096	0.1369	0.1168	0.1168	TRUE	0.8081
ENSG00000159640	ENSG00000159640	ACE	protein_coding	99	100	487	265	1141	696	1095	411	536.66	238	836	3.518	1.815	3.285	0.00101909	0.0381576	0.3815	0.1191	0.2904	0.2904	TRUE	0.7496
ENSG00000012504	ENSG00000012504	NR1H4	protein_coding	287	98	904	838	4066	1905	2124	3156	1672.02	532	2813	5.292	2.404	4.052	5.08636e-05	0.00484252	0.4547	0.1113	0.3371	0.3371	TRUE	0.5494
ENSG00000184489	ENSG00000184489	PTP4A3	protein_coding	273	95	139	86	21	32	37	87	96.18	148	44	0.299	-1.74	-3.246	0.00117051	0.0417635	0.3017	0.1714	0.2618	0.2618	TRUE	1.3141
ENSG00000152804	ENSG00000152804	HHEX	protein_coding	88	93	36	51	14	29	15	31	44.64	67	22	0.334	-1.58	-3.415	0.00063688	0.0284583	0.1498	0.2449	0.1759	0.1759	TRUE	0.1189
ENSG00000173269	ENSG00000173269	MMRN2	protein_coding	57	91	24	106	14	4	18	30	43.08	70	16	0.234	-2.093	-3.274	0.00106213	0.0393028	0.4027	0.2499	0.3545	0.3545	TRUE	0.2081
ENSG00000138109	ENSG00000138109	CYP2C9	protein_coding	45	90	85	237	223	888	661	746	371.88	114	630	5.513	2.463	4.479	7.48604e-06	0.00125514	0.367	0.1241	0.2853	0.2853	TRUE	1.0208
ENSG00000144199	ENSG00000144199	FAHD2B	protein_coding	66	89	79	62	34	23	43	39	54.35	74	35	0.473	-1.08	-3.529	0.000416923	0.0210641	0.0172	0.2204	0.0684	0.0684	TRUE	0.2454
ENSG00000041982	ENSG00000041982	TNC	protein_coding	259	88	172	249	49	115	18	25	121.86	192	52	0.27	-1.888	-3.188	0.001434	0.0474168	0.4061	0.1579	0.3246	0.3246	TRUE	1.3835
ENSG00000124602	ENSG00000124602	UNC5CL	protein_coding	234	87	292	352	574	492	1355	593	497.33	241	754	3.123	1.643	3.445	0.000570038	0.0265534	0.2501	0.12	0.2157	0.2157	TRUE	3.4277
ENSG00000180061	ENSG00000180061	TMEM150B	protein_coding	117	87	211	215	726	537	843	518	406.73	158	656	4.167	2.059	5.819	5.90294e-09	3.85645e-06	0.109	0.1227	0.1163	0.1163	TRUE	0.3592
ENSG00000232070	ENSG00000232070	TMEM253	protein_coding	19	87	116	96	326	231	403	255	191.56	80	304	3.8	1.926	4.038	5.39369e-05	0.00500925	0.2455	0.1396	0.2105	0.2105	TRUE	0.9525
ENSG00000171365	ENSG00000171365	CLCN5	protein_coding	193	86	288	256	572	614	366	480	356.82	206	508	2.468	1.303	3.408	0.000654925	0.0289236	0.1418	0.1248	0.1371	0.1371	TRUE	1.0401
ENSG00000130222	ENSG00000130222	GADD45G	protein_coding	148	86	218	185	743	255	577	552	345.59	159	532	3.336	1.738	4.33	1.4897e-05	0.0020452	0.1607	0.1254	0.1507	0.1507	TRUE	0.2423
ENSG00000250722	ENSG00000250722	SELENOP	protein_coding	520	85	1222	865	11807	9817	7896	4640	4606.53	673	8540	12.687	3.665	5.909	3.43931e-09	2.5062e-06	0.5082	0.109	0.3689	0.3689	TRUE	0.4012
ENSG00000260092	ENSG00000260092		protein_coding	78	84	944	394	4585	1172	1580	1062	1237.3	375	2100	5.601	2.486	3.259	0.00111793	0.0403345	0.8124	0.1126	0.5574	0.5574	TRUE	5.8961
ENSG00000117013	ENSG00000117013	KCNQ4	protein_coding	100	83	87	99	32	54	32	21	63.4	92	35	0.375	-1.415	-4.179	2.92713e-05	0.00319182	0.0456	0.2043	0.0902	0.0902	TRUE	0.9849
ENSG00000188760	ENSG00000188760	TMEM198	protein_coding	239	80	243	166	800	368	433	376	338.19	182	494	2.718	1.443	3.46	0.000540311	0.0255935	0.1784	0.1258	0.1632	0.1632	TRUE	2.0236
ENSG00000148057	ENSG00000148057	IDNK	protein_coding	85	80	107	86	173	127	139	162	119.92	90	150	1.675	0.744	3.305	0.000951417	0.0367119	0.0113	0.1587	0.0397	0.0397	TRUE	0.1743
ENSG00000120262	ENSG00000120262	CCDC170	protein_coding	201	78	266	531	2221	764	1057	683	725.14	269	1181	4.39	2.134	3.762	0.000168336	0.0108849	0.4028	0.1161	0.307	0.307	TRUE	1.5959
ENSG00000157168	ENSG00000157168	NRG1	protein_coding	52	77	16	39	4	3	17	6	26.88	46	8	0.159	-2.656	-3.822	0.000132528	0.00926519	0.426	0.3355	0.3983	0.3983	TRUE	0.2659
ENSG00000150551	ENSG00000150551	LYPD1	protein_coding	240	73	89	162	531	222	676	791	348.04	141	555	3.939	1.978	4.076	4.57741e-05	0.00449345	0.2653	0.1253	0.2218	0.2218	TRUE	0.3481
ENSG00000177494	ENSG00000177494	ZBED2	protein_coding	130	71	33	368	36	46	27	20	91.28	150	32	0.215	-2.219	-3.335	0.000852016	0.0347146	0.5159	0.1748	0.4066	0.4066	TRUE	0.7817
ENSG00000251349	ENSG00000251349	MSANTD3-TMEFF1	protein_coding	57	69	61	53	24	32	39	22	44.61	60	29	0.489	-1.031	-3.247	0.00116476	0.0416773	0.0089	0.245	0.0715	0.0715	TRUE	0.3504
ENSG00000142484	ENSG00000142484	TM4SF5	protein_coding	56	68	98	113	256	488	260	182	189.99	84	296	3.538	1.823	4.751	2.0265e-06	0.000451687	0.1315	0.1399	0.1338	0.1338	TRUE	0.6348
ENSG00000118094	ENSG00000118094	TREH	protein_coding	181	64	46	163	449	282	450	483	264.75	114	416	3.682	1.88	4.126	3.69589e-05	0.00382635	0.2217	0.1308	0.1939	0.1939	TRUE	0.8364
ENSG00000283154	ENSG00000283154	IQCJ-SCHIP1	protein_coding	69	64	33	80	26	14	10	33	41.12	62	21	0.331	-1.596	-3.315	0.00091613	0.0361016	0.1639	0.2566	0.1912	0.1912	TRUE	0.5796
ENSG00000187699	ENSG00000187699	C2orf88	protein_coding	14	64	99	41	707	543	865	278	326.37	54	598	10.966	3.455	6.413	1.42221e-10	1.49695e-07	0.3432	0.1264	0.2689	0.2689	TRUE	0.2558
ENSG00000196620	ENSG00000196620	UGT2B15	protein_coding	29	63	161	225	574	663	876	139	341.24	120	563	4.708	2.235	3.42	0.000626768	0.028206	0.5548	0.1256	0.4054	0.4054	TRUE	0.3115
ENSG00000268460	ENSG00000268460		lncRNA	42	103	17	129	13	17	13	11	43.04	73	14	0.187	-2.42	-3.929	8.54541e-05	0.00694855	0.3513	0.25	0.322	0.322	TRUE	0.0666
ENSG00000146426	ENSG00000146426	TIAM2	protein_coding	65	61	74	99	130	125	152	125	103.94	75	133	1.778	0.83	3.33	0.000868149	0.0351452	0.0122	0.1666	0.0476	0.0476	TRUE	0.4266
ENSG00000109472	ENSG00000109472	CPE	protein_coding	355	60	571	470	1608	1857	1773	1969	1082.84	364	1802	4.955	2.309	4.349	1.36661e-05	0.00191792	0.3463	0.1133	0.2691	0.2691	TRUE	3.666
ENSG00000153071	ENSG00000153071	DAB2	protein_coding	327	58	381	261	1210	745	2076	347	675.84	257	1094	4.26	2.091	3.407	0.000656958	0.0289459	0.4865	0.1167	0.3597	0.3597	TRUE	0.1943
ENSG00000109819	ENSG00000109819	PPARGC1A	protein_coding	85	55	58	211	495	219	202	410	216.95	102	332	3.25	1.7	3.347	0.000818205	0.0338465	0.2894	0.1359	0.2416	0.2416	TRUE	0.5766
ENSG00000273132	ENSG00000273132		lncRNA	64	98	34	72	7	11	27	14	40.79	67	15	0.219	-2.193	-4.247	2.16549e-05	0.0026132	0.1958	0.2579	0.2147	0.2147	TRUE	0.2817
ENSG00000226259	ENSG00000226259	GTF2H2B	transcribed_unprocessed_pseudogene	23	93	84	63	109	167	183	269	123.97	66	182	2.747	1.458	3.208	0.00133567	0.045108	0.2016	0.1571	0.188	0.188	TRUE	0.3323
ENSG00000180611	ENSG00000180611	MB21D2	protein_coding	69	49	131	159	393	486	283	334	237.93	102	374	3.679	1.879	4.691	2.72421e-06	0.000567174	0.1538	0.1334	0.1479	0.1479	TRUE	0.554
ENSG00000083454	ENSG00000083454	P2RX5	protein_coding	63	48	31	35	20	15	10	11	29.1	44	14	0.324	-1.625	-3.716	0.000202422	0.0123842	0.0714	0.3182	0.1359	0.1359	TRUE	0.2204
ENSG00000276490	ENSG00000276490		protein_coding	18	47	34	129	87	387	282	183	145.9	57	235	4.111	2.039	3.279	0.00104087	0.0388197	0.467	0.1496	0.3606	0.3606	TRUE	0.3347
ENSG00000255468	ENSG00000255468	B4GAT1-DT	lncRNA	60	46	62	56	171	95	118	97	88.15	56	120	2.165	1.114	3.716	0.000202633	0.0123842	0.0435	0.1772	0.0723	0.0723	TRUE	0.8337
ENSG00000233198	ENSG00000233198	RNF224	protein_coding	25	45	13	42	1	3	5	14	18.38	31	6	0.183	-2.448	-3.276	0.00105445	0.0390951	0.4293	0.4411	0.4334	0.4334	TRUE	0.6631
ENSG00000246228	ENSG00000246228	CASC8	lncRNA	50	47	25	89	7	7	13	26	32.92	53	13	0.249	-2.006	-3.409	0.000651216	0.0288945	0.282	0.2938	0.2855	0.2855	TRUE	0.3949
ENSG00000223839	ENSG00000223839	FAM95B1	transcribed_unprocessed_pseudogene	62	42	51	53	320	45	210	109	111.21	52	171	3.309	1.726	3.214	0.00130788	0.0446469	0.308	0.1627	0.2642	0.2642	TRUE	0.1442
ENSG00000234546	ENSG00000234546	LNCTAM34A	lncRNA	30	93	31	53	15	5	24	12	32.88	52	14	0.265	-1.914	-3.298	0.000975232	0.0373268	0.2745	0.294	0.2803	0.2803	TRUE	0.6021
ENSG00000162882	ENSG00000162882	HAAO	protein_coding	36	41	70	44	189	69	138	255	105.16	48	163	3.375	1.755	3.986	6.72036e-05	0.00600584	0.1749	0.1659	0.1724	0.1724	TRUE	0.0977
ENSG00000258837	ENSG00000258837		lncRNA	94	13	48	44	104	167	260	156	110.98	50	172	3.461	1.791	3.378	0.000730823	0.0310078	0.3015	0.1629	0.2571	0.2571	TRUE	0.6279
ENSG00000117322	ENSG00000117322	CR2	protein_coding	41	40	57	41	5	8	14	17	27.93	45	11	0.248	-2.012	-4.481	7.43916e-06	0.00125514	0.0378	0.327	0.1378	0.1378	TRUE	0.5737
ENSG00000060566	ENSG00000060566	CREB3L3	protein_coding	107	39	533	120	1521	2962	3309	2031	1327.6	200	2456	12.305	3.621	5.494	3.9325e-08	1.77393e-05	0.5812	0.1123	0.4147	0.4147	TRUE	1.3327
ENSG00000237862	ENSG00000237862		lncRNA	32	61	26	77	14	7	3	23	30.36	49	12	0.238	-2.072	-3.167	0.00154126	0.0498711	0.3827	0.3095	0.3585	0.3585	TRUE	0.3194
ENSG00000135929	ENSG00000135929	CYP27A1	protein_coding	86	38	344	155	2560	997	1061	1465	838.23	156	1521	9.744	3.285	5.53	3.1981e-08	1.51478e-05	0.4509	0.115	0.3354	0.3354	TRUE	2.1283
ENSG00000146666	ENSG00000146666	LINC00525	lncRNA	36	30	60	63	142	160	57	132	84.91	47	123	2.606	1.382	3.307	0.000943494	0.0364805	0.1428	0.1798	0.1529	0.1529	TRUE	0.9406
ENSG00000158406	ENSG00000158406	H4C8	protein_coding	26	37	59	45	135	193	84	84	82.89	42	124	2.969	1.57	3.891	9.97271e-05	0.00761867	0.1254	0.1816	0.1403	0.1403	TRUE	0.4025
ENSG00000100298	ENSG00000100298	APOBEC3H	protein_coding	19	37	9	30	1	2	7	8	14.08	24	4	0.164	-2.608	-3.282	0.00103102	0.0385282	0.4082	0.5429	0.4555	0.4555	TRUE	0.2496
ENSG00000261611	ENSG00000261611		protein_coding	5	37	32	21	84	103	60	85	53.31	24	83	3.449	1.786	3.549	0.000386324	0.0198065	0.2139	0.2226	0.2163	0.2163	TRUE	0.9267
ENSG00000136010	ENSG00000136010	ALDH1L2	protein_coding	113	36	10	57	3	4	1	2	28.36	54	2	0.047	-4.418	-5.313	1.07663e-07	4.4343e-05	0.5178	0.3237	0.4549	0.4549	TRUE	0.1632
ENSG00000244474	ENSG00000244474	UGT1A4	protein_coding	13	35	26	41	95	475	82	52	102.43	29	176	6.117	2.613	3.786	0.000153369	0.0102314	0.5696	0.1675	0.4373	0.4373	TRUE	5.4106
ENSG00000260963	ENSG00000260963		lncRNA	30	18	65	55	128	248	101	117	95.45	42	148	3.522	1.816	3.806	0.000141049	0.00963308	0.2164	0.1718	0.203	0.203	TRUE	1.6039
ENSG00000104154	ENSG00000104154	SLC30A4	protein_coding	41	33	70	84	201	134	213	197	121.73	57	186	3.25	1.7	4.791	1.65803e-06	0.000387814	0.0914	0.158	0.1088	0.1088	TRUE	0.7885
ENSG00000187808	ENSG00000187808	SOWAHD	protein_coding	27	33	60	50	169	89	84	129	80.13	42	118	2.76	1.465	3.847	0.000119699	0.00868893	0.1012	0.1841	0.1232	0.1232	TRUE	0.2862
ENSG00000105852	ENSG00000105852	PON3	protein_coding	22	33	40	42	71	162	100	97	70.85	34	108	3.139	1.65	4.474	7.67868e-06	0.00127614	0.0829	0.1941	0.1113	0.1113	TRUE	0.4313
ENSG00000187546	ENSG00000187546	AGMO	protein_coding	182	32	88	290	474	758	1099	633	444.53	148	741	5.012	2.325	4.072	4.6639e-05	0.00455476	0.4047	0.1214	0.3092	0.3092	TRUE	0.8023
ENSG00000240747	ENSG00000240747	KRBOX1	protein_coding	86	32	14	9	3	1	0	0	18.3	35	1	0.033	-4.907	-4.443	8.88442e-06	0.00145861	0.9835	0.4425	0.7386	0.7386	TRUE	0.6223
ENSG00000197165	ENSG00000197165	SULT1A2	protein_coding	44	32	36	91	190	94	152	154	99.05	51	148	2.944	1.558	3.792	0.000149502	0.0100743	0.1404	0.1695	0.1485	0.1485	TRUE	0.996
ENSG00000166959	ENSG00000166959	MS4A8	protein_coding	38	32	125	66	290	526	489	422	248.51	65	432	6.58	2.718	6.097	1.08322e-09	8.55108e-07	0.2046	0.1323	0.1822	0.1822	TRUE	1.8838
ENSG00000184163	ENSG00000184163	C1QTNF12	protein_coding	82	28	120	128	484	319	330	300	223.79	90	358	4.02	2.007	4.563	5.03315e-06	0.00095358	0.1981	0.135	0.1787	0.1787	TRUE	2.0977
ENSG00000164398	ENSG00000164398	ACSL6	protein_coding	59	28	123	63	949	279	296	283	259.99	68	452	6.605	2.724	4.946	7.58621e-07	0.000212765	0.3556	0.1312	0.2828	0.2828	TRUE	6.3565
ENSG00000283900	ENSG00000283900	TPTEP2-CSNK1E	protein_coding	21	28	22	25	3	3	2	10	14.14	24	4	0.187	-2.419	-3.984	6.77987e-05	0.00603058	0	0.5408	0.2217	0.2217	TRUE	1.2656
ENSG00000166923	ENSG00000166923	GREM1	protein_coding	1	28	30	16	374	470	61	79	132.37	19	246	13.392	3.743	4.371	1.23496e-05	0.00175922	0.9776	0.1539	0.6744	0.6744	TRUE	0.0825
ENSG00000080573	ENSG00000080573	COL5A3	protein_coding	42	27	200	136	963	397	215	414	299.13	101	497	4.915	2.297	3.558	0.000373043	0.0195026	0.5299	0.1281	0.3942	0.3942	TRUE	0.5545
ENSG00000185010	ENSG00000185010	F8	protein_coding	35	27	37	64	14	18	7	9	26.4	41	12	0.287	-1.799	-3.672	0.000240205	0.0138748	0.1129	0.3398	0.1761	0.1761	TRUE	0.8863
ENSG00000224721	ENSG00000224721	FLVCR2-AS1	lncRNA	28	43	33	32	52	221	285	73	95.94	34	158	4.634	2.212	4.047	5.18812e-05	0.00486605	0.3107	0.1715	0.269	0.269	TRUE	0.0984
ENSG00000213822	ENSG00000213822	CEACAM18	protein_coding	65	25	26	98	99	380	105	195	124.13	54	195	3.653	1.869	3.203	0.00136142	0.0458132	0.3897	0.157	0.3152	0.3152	TRUE	0.7318
ENSG00000023839	ENSG00000023839	ABCC2	protein_coding	30	25	38	63	387	392	521	304	219.84	39	401	10.144	3.343	9.73	2.25428e-22	1.42365e-18	0.0805	0.1355	0.0971	0.0971	TRUE	0.5315
ENSG00000186684	ENSG00000186684	CYP27C1	protein_coding	28	24	26	31	17	4	4	3	17.04	27	7	0.249	-2.007	-3.296	0.000981828	0.0374251	0.1293	0.4673	0.261	0.261	TRUE	2.0303
ENSG00000171433	ENSG00000171433	GLOD5	protein_coding	20	24	29	14	97	55	58	49	43.34	22	65	2.975	1.573	4.012	6.01705e-05	0.0054545	0.0713	0.249	0.1168	0.1168	TRUE	1.0077
ENSG00000099864	ENSG00000099864	PALM	protein_coding	16	24	28	22	102	58	59	57	45.63	22	69	3.071	1.619	4.438	9.10039e-06	0.00147364	0.0537	0.2419	0.0987	0.0987	TRUE	0.9868
ENSG00000133742	ENSG00000133742	CA1	protein_coding	0	24	60	62	523	408	1905	118	387.62	36	738	20.141	4.332	3.385	0.000710836	0.0305297	1.5582	0.1235	0.8897	1.5582	TRUE	0.7234
ENSG00000248408	ENSG00000248408	LINC02469	lncRNA	25	15	51	30	201	60	93	84	69.88	30	110	3.609	1.851	3.658	0.000254617	0.0145301	0.2371	0.1953	0.2249	0.2249	TRUE	1.0684
ENSG00000179520	ENSG00000179520	SLC17A8	protein_coding	4	23	30	16	231	122	122	18	70.67	18	123	6.827	2.771	3.779	0.000157183	0.0103045	0.6321	0.1943	0.4829	0.4829	TRUE	0.0853
ENSG00000257062	ENSG00000257062		protein_coding	4	23	2	23	0	0	1	0	6.66	13	0	0.024	-5.391	-3.69	0.000223881	0.0133385	1.0038	1.0276	1.0129	1.0129	TRUE	0.2221
ENSG00000286619	ENSG00000286619		lncRNA	39	42	22	19	79	77	133	140	68.92	30	107	3.548	1.827	4.621	3.82499e-06	0.00075797	0.1031	0.1966	0.1285	0.1285	TRUE	0.114
ENSG00000257335	ENSG00000257335	MGAM	protein_coding	15	22	38	14	275	258	218	184	127.88	22	234	10.506	3.393	9.185	4.1102e-20	1.11245e-16	0.0852	0.1556	0.1085	0.1085	TRUE	0.9114
ENSG00000214514	ENSG00000214514	KRT42P	transcribed_unprocessed_pseudogene	11	83	13	12	40	151	298	148	94.63	30	159	5.391	2.431	3.209	0.00133216	0.045108	0.7219	0.1724	0.5337	0.5337	TRUE	0.5586
ENSG00000071203	ENSG00000071203	MS4A12	protein_coding	57	21	161	59	581	111	271	260	190.22	74	306	4.091	2.032	3.238	0.00120183	0.0422447	0.4864	0.1399	0.3701	0.3701	TRUE	0.4805
ENSG00000203857	ENSG00000203857	HSD3B1	protein_coding	45	21	109	56	194	240	178	120	120.35	58	183	3.155	1.658	3.512	0.000444811	0.0221773	0.2244	0.1586	0.2022	0.2022	TRUE	0.8629
ENSG00000228146	ENSG00000228146	CASP16P	transcribed_unitary_pseudogene	21	11	26	57	275	61	254	118	103.01	29	177	6.193	2.631	4.376	1.20671e-05	0.001732	0.4049	0.1671	0.3272	0.3272	TRUE	0.189
ENSG00000132517	ENSG00000132517	SLC52A1	protein_coding	32	21	24	30	587	147	473	201	189.56	27	352	13.059	3.707	7.781	7.21211e-15	1.13867e-11	0.2232	0.14	0.1986	0.1986	TRUE	0.0701
ENSG00000105251	ENSG00000105251	SHD	protein_coding	15	21	19	26	132	40	73	27	44.19	20	68	3.332	1.736	3.225	0.00125991	0.0434566	0.2449	0.2463	0.2456	0.2456	TRUE	0.3876
ENSG00000100665	ENSG00000100665	SERPINA4	protein_coding	30	20	15	11	31	45	241	60	56.63	19	94	5.008	2.324	3.441	0.000579539	0.0267804	0.4918	0.2158	0.4065	0.4065	TRUE	3.9125
ENSG00000182040	ENSG00000182040	USH1G	protein_coding	13	20	58	40	91	63	129	147	70.2	33	108	3.252	1.701	3.422	0.000621373	0.0281528	0.2282	0.1949	0.2177	0.2177	TRUE	0.3597
ENSG00000148483	ENSG00000148483	TMEM236	protein_coding	6	20	79	26	411	116	200	114	121.44	33	210	6.401	2.678	3.892	9.95864e-05	0.00761867	0.5905	0.1581	0.4373	0.4373	TRUE	1.7612
ENSG00000153885	ENSG00000153885	KCTD15	protein_coding	379	19	379	160	33	43	47	32	136.5	234	39	0.165	-2.595	-3.803	0.000143148	0.00972071	0.5796	0.1525	0.4341	0.4341	TRUE	0.1559
ENSG00000286450	ENSG00000286450		lncRNA	29	25	29	24	82	68	46	45	43.52	27	60	2.256	1.173	3.439	0.000584157	0.0269281	0.0368	0.2484	0.0847	0.0847	TRUE	0.2465
ENSG00000259823	ENSG00000259823	LYPD8	protein_coding	36	19	324	303	1658	530	2843	842	819.46	170	1468	8.605	3.105	3.84	0.000122879	0.008852	0.9252	0.1151	0.6249	0.6249	TRUE	0.2051
ENSG00000186198	ENSG00000186198	SLC51B	protein_coding	18	19	179	78	830	379	445	558	313.23	74	553	7.501	2.907	4.413	1.01936e-05	0.0015751	0.5806	0.1272	0.4092	0.4092	TRUE	2.5103
ENSG00000255277	ENSG00000255277	ABCC6P2	transcribed_unprocessed_pseudogene	14	16	41	33	127	76	88	96	61.31	26	97	3.714	1.893	4.542	5.57948e-06	0.0010263	0.1137	0.2076	0.1424	0.1424	TRUE	0.9126
ENSG00000108825	ENSG00000108825	PTGES3L-AARSD1	protein_coding	6	19	8	9	23	35	31	30	19.86	10	30	3.328	1.734	3.608	0.000308036	0.0168672	0.0181	0.4162	0.1425	0.1425	TRUE	0.2931
ENSG00000226015	ENSG00000226015	CCT8P1	processed_pseudogene	20	25	33	28	112	103	78	55	56.77	26	87	3.27	1.709	4.832	1.35165e-06	0.000328312	0.0571	0.2156	0.0955	0.0955	TRUE	0.1846
ENSG00000149557	ENSG00000149557	FEZ1	protein_coding	2	19	16	7	1	0	0	2	5.96	11	1	0.07	-3.843	-3.592	0.000328059	0.0177583	0	1.1362	0.6563	0.6563	TRUE	0.1312
ENSG00000162460	ENSG00000162460	TMEM82	protein_coding	59	18	107	111	579	208	240	221	192.87	74	312	4.239	2.084	3.693	0.00022195	0.0132652	0.3752	0.1394	0.2975	0.2975	TRUE	3.7531
ENSG00000138823	ENSG00000138823	MTTP	protein_coding	52	18	379	436	4396	2067	2445	1440	1404.15	221	2587	11.699	3.548	4.55	5.37285e-06	0.00099798	0.8589	0.112	0.582	0.582	TRUE	0.6234
ENSG00000198569	ENSG00000198569	SLC34A3	protein_coding	21	18	2	21	0	2	1	1	8.35	16	1	0.065	-3.945	-3.552	0.000382976	0.0197707	0	0.8418	0.6547	0.6547	TRUE	1.8039
ENSG00000117834	ENSG00000117834	SLC5A9	protein_coding	20	18	55	112	588	67	627	412	237.31	51	424	8.272	3.048	4.283	1.84236e-05	0.00237436	0.6625	0.1335	0.4756	0.4756	TRUE	0.7806
ENSG00000166473	ENSG00000166473	PKD1L2	protein_coding	14	18	7	60	5	7	4	2	14.69	25	4	0.172	-2.541	-3.27	0.00107542	0.0394971	0.454	0.5248	0.4746	0.4746	TRUE	1.2251
ENSG00000142583	ENSG00000142583	SLC2A5	protein_coding	87	17	220	172	1550	350	619	325	417.39	124	711	5.756	2.525	3.576	0.000348941	0.0187282	0.6676	0.1223	0.4744	0.4744	TRUE	1.3366
ENSG00000197181	ENSG00000197181	PIWIL2	protein_coding	31	17	41	53	224	108	51	104	78.57	36	122	3.397	1.764	3.456	0.000548317	0.0258418	0.2468	0.1856	0.2317	0.2317	TRUE	0.342
ENSG00000182327	ENSG00000182327	GLTPD2	protein_coding	10	17	26	59	162	355	181	264	134.24	28	240	8.549	3.096	5.943	2.80691e-09	2.12719e-06	0.2864	0.1533	0.2405	0.2405	TRUE	0.8652
ENSG00000152076	ENSG00000152076	CCDC74B	protein_coding	9	17	13	29	0	0	0	4	9.15	17	1	0.064	-3.969	-3.875	0.000106558	0.00801096	0.4644	0.7772	0.6321	0.6321	TRUE	1.324
ENSG00000231131	ENSG00000231131	LNCAROD	lncRNA	11	30	2	51	1	2	5	0	12.76	24	2	0.085	-3.561	-3.18	0.00147416	0.0482374	1.1351	0.5878	0.9344	0.9344	TRUE	0.1721
ENSG00000130055	ENSG00000130055	GDPD2	protein_coding	76	16	90	160	502	713	150	473	272.62	86	460	5.377	2.427	3.882	0.000103556	0.00781662	0.4941	0.1301	0.3684	0.3684	TRUE	0.26
ENSG00000105928	ENSG00000105928	GSDME	protein_coding	50	16	45	54	101	285	79	83	89.32	41	137	3.32	1.731	3.209	0.00133099	0.045108	0.3022	0.1763	0.2639	0.2639	TRUE	5.4423
ENSG00000160868	ENSG00000160868	CYP3A4	protein_coding	87	15	426	273	1933	1317	3626	1149	1103.31	200	2006	10.002	3.322	4.419	9.91113e-06	0.0015751	0.7911	0.1132	0.5402	0.5402	TRUE	1.1362
ENSG00000104324	ENSG00000104324	CPQ	protein_coding	53	15	26	38	158	245	172	80	98.34	33	164	4.925	2.3	4.921	8.62919e-07	0.000235117	0.2009	0.17	0.1914	0.1914	TRUE	0.1258
ENSG00000233217	ENSG00000233217	MROH3P	transcribed_unitary_pseudogene	7	28	34	9	91	102	72	41	48.03	20	76	3.862	1.949	3.51	0.000447604	0.022258	0.2783	0.2352	0.2641	0.2641	TRUE	0.5217
ENSG00000287591	ENSG00000287591		lncRNA	11	16	26	25	78	313	344	1481	286.78	20	554	28.297	4.823	6.647	2.98882e-11	3.77508e-08	0.6765	0.129	0.479	0.479	TRUE	0.8754
ENSG00000248174	ENSG00000248174	LINC02268	lncRNA	23	11	23	24	59	52	126	46	45.43	20	71	3.472	1.796	3.838	0.000123914	0.00885609	0.1545	0.2425	0.1782	0.1782	TRUE	2.5028
ENSG00000115935	ENSG00000115935	WIPF1	protein_coding	18	14	12	72	6	1	6	1	16.22	29	4	0.102	-3.289	-3.56	0.000370543	0.0194943	0.6662	0.4853	0.6087	0.6087	TRUE	6.6122
ENSG00000198650	ENSG00000198650	TAT	protein_coding	8	14	34	27	178	199	230	318	125.94	21	231	11	3.459	8.24	1.72195e-16	3.26241e-13	0.136	0.1563	0.1433	0.1433	TRUE	0.6719
ENSG00000275212	ENSG00000275212	LINC02826	lncRNA	9	12	30	23	150	36	144	25	53.72	18	89	4.729	2.242	3.392	0.000692689	0.0301694	0.4625	0.2217	0.3876	0.3876	TRUE	0.0543
ENSG00000154016	ENSG00000154016	GRAP	protein_coding	54	13	49	4	6	1	4	0	16.43	30	3	0.086	-3.539	-3.351	0.000805864	0.0334822	1.0449	0.4805	0.8247	0.8247	TRUE	0.1331
ENSG00000185915	ENSG00000185915	KLHL34	protein_coding	25	13	11	7	59	32	109	24	35.03	14	56	3.937	1.977	3.278	0.00104727	0.038905	0.3142	0.2826	0.305	0.305	TRUE	0.4217
ENSG00000043591	ENSG00000043591	ADRB1	protein_coding	5	13	43	58	86	137	133	123	74.55	30	120	4.063	2.023	3.288	0.00100751	0.0378734	0.4271	0.1898	0.3421	0.3421	TRUE	1.3711
ENSG00000135218	ENSG00000135218	CD36	protein_coding	2	13	3	27	292	461	332	891	252.75	11	494	44.027	5.46	7.939	2.04462e-15	3.52158e-12	0.6163	0.1319	0.4097	0.4097	TRUE	1.4719
ENSG00000019549	ENSG00000019549	SNAI2	protein_coding	38	12	55	89	16	12	14	6	30.01	48	12	0.245	-2.03	-3.19	0.00142083	0.0472264	0.347	0.3118	0.3369	0.3369	TRUE	0.1229
ENSG00000131015	ENSG00000131015	ULBP2	protein_coding	9	12	8	20	2	0	2	2	6.81	12	2	0.123	-3.02	-3.39	0.000698521	0.0301729	0	1.0073	0.3879	0.3879	TRUE	0.8028
ENSG00000176928	ENSG00000176928	GCNT4	protein_coding	8	12	41	13	97	106	235	51	70.38	18	122	6.543	2.71	4.398	1.09025e-05	0.00160123	0.4006	0.1947	0.3335	0.3335	TRUE	0.6204
ENSG00000251429	ENSG00000251429	AIDAP2	transcribed_processed_pseudogene	17	16	19	13	37	46	63	43	31.8	16	47	2.896	1.534	4.249	2.14816e-05	0.0026132	0	0.3003	0.0846	0.0846	TRUE	0.3536
ENSG00000171873	ENSG00000171873	ADRA1D	protein_coding	14	11	34	16	66	130	47	57	46.89	19	75	4.053	2.019	4.047	5.18006e-05	0.00486605	0.193	0.2383	0.2062	0.2062	TRUE	1.3218
ENSG00000137251	ENSG00000137251	TINAG	protein_coding	6	11	45	39	296	345	233	86	132.65	25	240	9.577	3.26	5.052	4.37907e-07	0.000145554	0.5019	0.1538	0.3778	0.3778	TRUE	0.3535
ENSG00000167588	ENSG00000167588	GPD1	protein_coding	4	11	28	33	273	155	327	93	115.51	19	212	11.531	3.527	5.738	9.5952e-09	5.50881e-06	0.4311	0.1607	0.3319	0.3319	TRUE	0.1202
ENSG00000177675	ENSG00000177675	CD163L1	protein_coding	66	10	2	4	0	0	1	0	10.31	20	0	0.015	-6.034	-3.888	0.000100989	0.00768406	2.2617	0.7016	1.5508	1.5508	TRUE	2.7322
ENSG00000186912	ENSG00000186912	P2RY4	protein_coding	14	10	11	14	147	82	30	37	43.22	12	74	6.129	2.616	4.58	4.65857e-06	0.000900625	0.271	0.2494	0.265	0.265	TRUE	0.3118
ENSG00000138079	ENSG00000138079	SLC3A1	protein_coding	84	9	60	219	2492	2672	1128	627	911.45	93	1730	18.627	4.219	5.752	8.80566e-09	5.34181e-06	0.7435	0.1144	0.5114	0.5114	TRUE	0.2979
ENSG00000171234	ENSG00000171234	UGT2B7	protein_coding	66	9	176	22	805	987	241	281	323.22	68	578	8.467	3.082	3.954	7.67466e-05	0.00649126	0.8148	0.1266	0.5754	0.5754	TRUE	0.3862
ENSG00000171126	ENSG00000171126	KCNG3	protein_coding	65	9	81	48	275	193	170	201	130.23	51	210	4.148	2.052	3.882	0.000103426	0.00781662	0.3081	0.1547	0.2561	0.2561	TRUE	2.6132
ENSG00000137860	ENSG00000137860	SLC28A2	protein_coding	13	9	9	9	44	22	31	25	20	10	30	3.136	1.649	3.634	0.000279468	0.0156651	0	0.414	0.1329	0.1329	TRUE	0.529
ENSG00000186377	ENSG00000186377	CYP4X1	protein_coding	11	9	23	6	51	31	50	26	26.03	12	40	3.181	1.67	3.224	0.00126383	0.0434566	0.1473	0.343	0.2049	0.2049	TRUE	0.592
ENSG00000101680	ENSG00000101680	LAMA1	protein_coding	10	9	83	61	323	82	200	222	123.7	41	207	5.142	2.362	3.332	0.000862417	0.0350389	0.6315	0.1572	0.4699	0.4699	TRUE	0.3101
ENSG00000125255	ENSG00000125255	SLC10A2	protein_coding	6	9	166	41	380	1418	2165	717	612.73	56	1170	21.06	4.396	5.074	3.88914e-07	0.000131578	1.0818	0.1177	0.7118	0.7118	TRUE	0.5901
ENSG00000249942	ENSG00000249942		lncRNA	17	5	3	26	1	1	0	0	6.71	13	0	0.039	-4.693	-3.458	0.000544795	0.0257399	0	1.0209	0.7346	0.7346	TRUE	0.1146
ENSG00000183785	ENSG00000183785	TUBA8	protein_coding	1	9	2	2	17	15	23	19	11.23	4	18	5.124	2.357	3.321	0.000896183	0.0357454	0.0912	0.6532	0.3292	0.3292	TRUE	1.7937
ENSG00000288702	ENSG00000288702	UGT1A3	protein_coding	38	8	30	10	88	96	105	47	52.9	22	84	3.933	1.976	3.634	0.000278942	0.0156651	0.2695	0.2235	0.2544	0.2544	TRUE	1.0393
ENSG00000232903	ENSG00000232903	LINC01166	lncRNA	11	6	3	27	0	1	0	1	6.08	12	0	0.043	-4.548	-3.286	0.00101629	0.0381281	0.6421	1.1149	0.8009	0.8009	TRUE	0.3783
ENSG00000109099	ENSG00000109099	PMP22	protein_coding	8	7	43	49	243	269	36	61	89.36	27	152	5.726	2.518	3.202	0.00136622	0.0458132	0.7824	0.1762	0.5708	0.5708	TRUE	0.0594
ENSG00000085514	ENSG00000085514	PILRA	protein_coding	1	7	7	6	49	52	7	18	18.34	5	32	6.197	2.632	3.3	0.000967954	0.0371232	0.5292	0.4416	0.501	0.501	TRUE	0.1
ENSG00000288705	ENSG00000288705	UGT1A5	protein_coding	9	6	27	10	102	712	280	58	150.44	13	288	22.243	4.475	5.9	3.63896e-09	2.55347e-06	0.7102	0.1484	0.512	0.512	TRUE	0.4586
ENSG00000250298	ENSG00000250298	GIMD1	protein_coding	6	6	4	2	60	33	47	16	21.83	4	39	8.231	3.041	4.919	8.68688e-07	0.000235117	0.1898	0.3883	0.248	0.248	TRUE	0.0945
ENSG00000265203	ENSG00000265203	RBP3	protein_coding	4	6	31	23	182	40	99	99	60.56	16	105	6.503	2.701	4.015	5.93702e-05	0.00540782	0.5027	0.2088	0.3987	0.3987	TRUE	0.2038
ENSG00000115850	ENSG00000115850	LCT	protein_coding	2	6	7	12	47	35	78	16	25.49	7	44	6.369	2.671	4.184	2.86337e-05	0.00317248	0.289	0.348	0.3073	0.3073	TRUE	0.1431
ENSG00000256612	ENSG00000256612	CYP2B7P	transcribed_unprocessed_pseudogene	5	11	8	9	91	56	47	29	31.94	8	56	6.434	2.686	5.266	1.39521e-07	5.28675e-05	0.1345	0.2995	0.1784	0.1784	TRUE	0.1865
ENSG00000204978	ENSG00000204978	ERICH4	protein_coding	25	5	32	64	215	122	214	397	134.33	32	237	7.506	2.908	4.738	2.15841e-06	0.000470037	0.4486	0.1533	0.3438	0.3438	TRUE	0.4922
ENSG00000158186	ENSG00000158186	MRAS	protein_coding	23	5	13	6	0	0	0	2	6.04	12	0	0.043	-4.529	-3.37	0.000751659	0.0316465	0.5142	1.1213	0.7634	0.7634	TRUE	0.4902
ENSG00000138308	ENSG00000138308	PLA2G12B	protein_coding	14	5	84	32	311	203	186	127	120.22	34	207	6.096	2.608	3.836	0.000124947	0.00886611	0.5756	0.1586	0.4266	0.4266	TRUE	1.5387
ENSG00000187824	ENSG00000187824	TMEM220	protein_coding	8	5	55	91	427	221	219	242	158.49	40	277	6.933	2.794	3.782	0.000155373	0.0102568	0.7261	0.1463	0.5105	0.5105	TRUE	5.6769
ENSG00000163581	ENSG00000163581	SLC2A2	protein_coding	7	5	23	33	160	466	146	52	111.37	17	206	12.332	3.624	4.961	7.02018e-07	0.000207819	0.6601	0.1627	0.4808	0.4808	TRUE	0.4717
ENSG00000146147	ENSG00000146147	MLIP	protein_coding	6	5	3	8	31	20	78	9	20.04	6	34	6.188	2.63	3.555	0.000378026	0.0195685	0.4269	0.4135	0.4229	0.4229	TRUE	0.4896
ENSG00000135220	ENSG00000135220	UGT2A3	protein_coding	41	4	31	98	303	472	158	427	191.75	44	340	7.811	2.965	4.24	2.23649e-05	0.00264828	0.6457	0.1396	0.4569	0.4569	TRUE	0.8685
ENSG00000237522	ENSG00000237522	NONOP2	processed_pseudogene	4	5	10	5	25	24	22	12	13.32	6	21	3.55	1.828	3.222	0.00127463	0.0437484	0	0.5677	0.1997	0.1997	TRUE	0.5161
ENSG00000176919	ENSG00000176919	C8G	protein_coding	7	4	12	4	46	39	102	25	29.9	7	53	7.467	2.901	4.657	3.20616e-06	0.000650204	0.2763	0.3125	0.2871	0.2871	TRUE	0.6197
ENSG00000183682	ENSG00000183682	BMP8A	protein_coding	6	4	17	9	110	139	38	32	44.22	9	80	8.809	3.139	4.892	9.97793e-07	0.000258961	0.373	0.2462	0.3332	0.3332	TRUE	0.1079
ENSG00000162687	ENSG00000162687	KCNT2	protein_coding	1	4	5	1	5	2	130	24	21.51	3	40	14.188	3.827	3.313	0.00092457	0.0361016	1.4207	0.3924	1.0869	1.0869	TRUE	2.4392
ENSG00000198099	ENSG00000198099	ADH4	protein_coding	0	4	3	8	29	90	222	16	46.51	4	89	25.666	4.682	4.984	6.22228e-07	0.000190141	0.9697	0.2394	0.6663	0.6663	TRUE	0.4091
ENSG00000169184	ENSG00000169184	MN1	protein_coding	72	3	40	12	6	4	2	4	17.79	32	4	0.125	-2.996	-3.259	0.00111981	0.0403345	0.7643	0.4521	0.6711	0.6711	TRUE	0.1701
ENSG00000021488	ENSG00000021488	SLC7A9	protein_coding	34	3	60	47	959	1005	898	1076	510.48	36	984	26.668	4.737	9.269	1.8752e-20	6.91203e-17	0.3351	0.1197	0.2349	0.2349	TRUE	1.9162
ENSG00000099994	ENSG00000099994	SUSD2	protein_coding	8	3	27	8	138	214	146	54	74.84	12	138	11.722	3.551	5.574	2.48704e-08	1.20819e-05	0.4316	0.1895	0.3449	0.3449	TRUE	0.4346
ENSG00000187258	ENSG00000187258	NPSR1	protein_coding	4	3	9	43	0	0	1	1	7.56	15	0	0.033	-4.933	-3.392	0.000694681	0.0301729	1.0692	0.9179	1.0162	1.0162	TRUE	3.4352
ENSG00000108950	ENSG00000108950	FAM20A	protein_coding	2	3	3	7	44	103	80	33	34.52	4	65	18.311	4.195	6.731	1.68698e-11	2.28297e-08	0.2023	0.2851	0.229	0.229	TRUE	0.1289
ENSG00000070886	ENSG00000070886	EPHA8	protein_coding	21	2	111	39	546	231	108	405	183.06	43	322	7.409	2.889	3.462	0.000535319	0.025547	0.9765	0.1411	0.6559	0.6559	TRUE	0.3768
ENSG00000126218	ENSG00000126218	F10	protein_coding	15	2	16	16	74	102	27	109	45.01	12	78	6.342	2.665	4.192	2.76575e-05	0.00308235	0.3939	0.2438	0.3402	0.3402	TRUE	0.48
ENSG00000253309	ENSG00000253309	SERPINE3	protein_coding	10	2	1	3	27	96	53	29	27.58	4	51	13.814	3.788	5.098	3.42923e-07	0.000118128	0.4016	0.3298	0.3754	0.3754	TRUE	0.6446
ENSG00000172689	ENSG00000172689	MS4A10	protein_coding	6	2	10	5	26	33	41	65	23.55	6	41	7.235	2.855	4.945	7.61235e-07	0.000212765	0.1474	0.3678	0.2202	0.2202	TRUE	0.3349
ENSG00000266200	ENSG00000266200	PNLIPRP2	protein_coding	6	2	0	9	42	65	23	30	22.12	4	40	10.431	3.383	4.182	2.88668e-05	0.00317971	0.5368	0.3846	0.4646	0.4646	TRUE	0.7563
ENSG00000153086	ENSG00000153086	ACMSD	protein_coding	2	2	32	3	77	171	98	83	58.67	10	107	10.65	3.413	4.24	2.23139e-05	0.00264828	0.7975	0.2121	0.5671	0.5671	TRUE	8.4386
ENSG00000230825	ENSG00000230825	LINC03016	lncRNA	6	1	1	5	50	5	65	21	19.45	3	35	12.077	3.594	4.092	4.26753e-05	0.00423312	0.6457	0.4227	0.5768	0.5768	TRUE	0.0648
ENSG00000085741	ENSG00000085741	WNT11	protein_coding	19	1	22	18	50	156	29	138	53.86	15	93	6.405	2.679	3.38	0.000724175	0.0309014	0.7693	0.2214	0.5644	0.5644	TRUE	0.1137
ENSG00000084674	ENSG00000084674	APOB	protein_coding	5	1	40	18	1828	4578	796	969	1029.42	16	2043	127.172	6.991	8.421	3.72217e-17	7.83558e-14	1.0154	0.1136	0.6307	0.6307	TRUE	0.9639
ENSG00000114113	ENSG00000114113	RBP2	protein_coding	2	1	3	14	161	442	440	245	163.43	5	322	62.711	5.971	8.909	5.12844e-19	1.21454e-15	0.5063	0.1451	0.3248	0.3248	TRUE	0.8312
ENSG00000187905	ENSG00000187905	LRRC74B	protein_coding	2	1	3	4	27	32	38	5	13.99	2	26	10.189	3.349	4.321	1.556e-05	0.00210571	0	0.5455	0.4112	0.4112	TRUE	0.4514
ENSG00000256162	ENSG00000256162	SMLR1	protein_coding	2	1	1	0	22	12	21	16	9.36	1	18	17.497	4.129	4.529	5.91942e-06	0.00103842	0	0.762	0.2738	0.2738	TRUE	0.2646
ENSG00000118137	ENSG00000118137	APOA1	protein_coding	1	1	4	1	21	36	52	15	16.37	2	31	17.858	4.159	5.172	2.32098e-07	8.29683e-05	0.2316	0.482	0.314	0.314	TRUE	0.2128
ENSG00000162989	ENSG00000162989	KCNJ3	protein_coding	0	1	8	15	66	85	9	62	30.75	6	56	9.102	3.186	3.39	0.000698826	0.0301729	1.1069	0.3069	0.7544	0.7544	TRUE	0.715
ENSG00000182156	ENSG00000182156	ENPP7	protein_coding	0	1	7	5	48	19	8	36	15.64	3	28	8.263	3.047	3.408	0.000654316	0.0289236	0.6721	0.4994	0.601	0.601	TRUE	0.1445
ENSG00000182271	ENSG00000182271	TMIGD1	protein_coding	0	1	5	1	240	145	63	56	63.75	2	126	65.572	6.035	7.357	1.88637e-13	2.74916e-10	0.5368	0.2038	0.3779	0.3779	TRUE	0.5406
ENSG00000216588	ENSG00000216588	IGSF23	protein_coding	0	1	0	1	7	27	13	6	6.79	0	13	31.313	4.969	3.906	9.39678e-05	0.00741203	0	1.01	0.5961	0.5961	TRUE	0.4219
ENSG00000272554	ENSG00000272554		lncRNA	1	0	3	0	11	110	14	4	17.86	1	35	35.582	5.153	3.939	8.17147e-05	0.00676055	1.5998	0.4506	1.1134	1.1134	TRUE	5.5593
ENSG00000158865	ENSG00000158865	SLC5A11	protein_coding	7	0	7	9	97	37	27	62	30.72	6	56	9.846	3.3	4.48	7.46073e-06	0.00125514	0.4863	0.3071	0.4047	0.4047	TRUE	0.3377
ENSG00000125931	ENSG00000125931	CITED1	protein_coding	3	0	15	6	139	181	122	42	63.39	6	121	21.003	4.392	5.586	2.3227e-08	1.15805e-05	0.7707	0.2043	0.4934	0.4934	TRUE	0.7548
ENSG00000180347	ENSG00000180347	ITPRID1	protein_coding	3	0	9	2	125	50	121	32	42.81	4	82	26.967	4.753	6.146	7.94719e-10	6.84397e-07	0.6035	0.2508	0.4317	0.4317	TRUE	0.2847
ENSG00000162670	ENSG00000162670	BRINP3	protein_coding	3	0	0	2	6	6	154	182	43.97	1	87	99.034	6.63	5.003	5.64099e-07	0.000175204	1.9608	0.247	1.1536	1.1536	TRUE	0.0777
ENSG00000090402	ENSG00000090402	SI	protein_coding	1	0	51	23	463	271	3185	814	600.92	19	1183	62.808	5.973	4.048	5.16295e-05	0.00486605	2.0648	0.1179	1.1318	2.0648	TRUE	1.4893
ENSG00000213759	ENSG00000213759	UGT2B11	protein_coding	1	0	1	1	11	49	13	26	12.75	1	25	32.677	5.03	4.673	2.96994e-06	0.000611615	0	0.5881	0.4321	0.4321	TRUE	0.3716
ENSG00000069122	ENSG00000069122	ADGRF5	protein_coding	1	0	1	1	10	6	12	7	4.53	1	9	15.534	3.957	3.734	0.000188631	0.0118338	0	1.4616	0.4564	0.4564	TRUE	0.0997
ENSG00000119547	ENSG00000119547	ONECUT2	protein_coding	1	0	0	0	20	21	19	1	7.92	0	15	45.927	5.521	4.053	5.06397e-05	0.00484252	0	0.8812	0.8214	0.8214	TRUE	3.0982
ENSG00000249948	ENSG00000249948	GBA3	protein_coding	0	0	7	11	34	117	85	8	32.73	4	61	13.825	3.789	3.474	0.000512408	0.0246398	1.7189	0.2948	0.998	0.998	TRUE	0.1506
ENSG00000264424	ENSG00000264424	MYH4	protein_coding	0	0	6	1	8	60	9	20	12.92	2	24	12.941	3.694	3.226	0.00125569	0.0434128	1.2857	0.5817	0.968	0.968	TRUE	1.602
ENSG00000137672	ENSG00000137672	TRPC6	protein_coding	0	0	3	0	6	6	16	6	4.66	1	8	18.517	4.211	3.417	0.000632578	0.0284001	0.5942	1.4238	0.879	0.879	TRUE	0.9147
ENSG00000110244	ENSG00000110244	APOA4	protein_coding	0	0	2	0	2	21	15	58	12.19	0	24	48.506	5.6	3.905	9.42837e-05	0.00741203	1.3617	0.6101	1.0046	1.0046	TRUE	0.4694
ENSG00000214782	ENSG00000214782	MS4A18	protein_coding	0	0	1	0	6	11	25	33	9.45	0	19	58.567	5.872	4.534	5.79125e-06	0.0010351	0.4688	0.7559	0.5864	0.5864	TRUE	0.227
ENSG00000109193	ENSG00000109193	SULT1E1	protein_coding	0	0	0	0	9	12	22	45	10.92	0	22	116.792	6.868	5.267	1.38969e-07	5.28675e-05	0.558	0.6689	0.6115	0.6115	TRUE	0.3754
ENSG00000110245	ENSG00000110245	APOC3	protein_coding	0	0	0	0	3	26	18	6	6.66	0	13	71.776	6.165	4.251	2.1271e-05	0.0026132	0.9416	1.0271	0.984	0.984	TRUE	0.0917
