# Supplementary material for: The effect of rs2910686 on ERAP2 expression in IBD and epithelial inflammatory response
Source: J Transl Med. 2024 Aug 9;22:750. doi: 10.1186/s12967-024-05532-w (PMC11316291; doi:10.1186/s12967-024-05532-w)
Supplement: Supplementary file 5 — Supplementary Material 5 [file 12967_2024_5532_MOESM5_ESM.xlsx]

## Sheet: GO Molecular Functions
Enrichment analysis report
Enrichment by GO Molecular Functions					Deficient vs Proficient
#	Molecular functions	Total	pValue	Min FDR	p-value	FDR	In Data	Network Objects from Active Data
1	retinoid binding	55	2.43602e-16	3.46159e-13	2.43602e-16	3.46159e-13	18	UGT1A10, UGT2B7, RBP3, UGT1A7, RBP2, C8gamma, UGT1A3, CYP27C1, ADH4, UGT1A8, CRABP2, UGT2B17, UGT2B4, UGT1A1, UGT1A4, ADH7, UGT2B15, UGT1A6
2	isoprenoid binding	58	7.12574e-16	5.06284e-13	7.12574e-16	5.06284e-13	18	UGT1A10, UGT2B7, RBP3, UGT1A7, RBP2, C8gamma, UGT1A3, CYP27C1, ADH4, UGT1A8, CRABP2, UGT2B17, UGT2B4, UGT1A1, UGT1A4, ADH7, UGT2B15, UGT1A6
3	glucuronosyltransferase activity	46	8.25373e-14	3.90952e-11	8.25373e-14	3.90952e-11	15	UGT1A10, UGT2B7, UGT2B11, UGT2A3, UGT1A7, UGT2B28, UGT1A3, UGT1A8, UGT2B17, UGT2B4, UGT1A1, UGT1A4, UGT1A5, UGT2B15, UGT1A6
4	transmembrane transporter activity	1443	2.73726e-13	9.72412e-11	2.73726e-13	9.72412e-11	81	APOB, CIDE-B, NHE3, GJC1, ABCG2, GLUT5, P2X5, SR-BI, UGTREL7, GLRA4, CYBRD1, SLC7A8, KCTD15, Kir3.1, SLC22A23, ZnT4, PEPT1, OSTalpha, GLTPD2, SLC5A11, Polycystin, PQLC2, KIAA1919, eEF1A2, GPR172B, TRPV6, APOL3, APOA1, Connexin 30.3, SLC36A1, EBP50, DISP2, SLICK, SLC26A3 (DRA), APOA4, DFNA5, SLC7A5, SLC39A13, SLC7A9, RIM-bp2, SLC43A2, SLC5A9, TMEM24, LI-cadherin, Mfsd2, PKD1L2, NPC1, Slc39a14 (Zip…
5	protein binding	16632	4.79329e-13	1.30059e-10	4.79329e-13	1.30059e-10	464	Syndecan-4, GAB1, RASSF5, BCMP101, FLJ11259, PGCP, Transcobalamin II, PEX26, ULBP2, MS4A7, NUDT16, APOB, RILP (Rab interacting lysosomal protein), CIDE-B, 3HAO, GIPC2, GAS7, CREB-H, DNAH5, CDHR5, TBX6, NOTCH2 (2ICD), SPRY2, MILI, C1TM, NHE3, GJC1, FEZ1, CYP3A4, ADAR2, FLJ11305, Tissue factor, UGT1A10, GIPC, Neuropilin-2, HSD3B2, Nesprin 3, Tubulin alpha 8, CNKSR3, EMP3, BMP8A, GPATC3, ABCG2, CLN3…
6	retinoic acid binding	35	5.49157e-13	1.30059e-10	5.49157e-13	1.30059e-10	13	UGT1A10, UGT2B7, UGT1A7, UGT1A3, CYP27C1, UGT1A8, CRABP2, UGT2B17, UGT2B4, UGT1A1, UGT1A4, UGT2B15, UGT1A6
7	transporter activity	1479	9.92508e-13	2.01479e-10	9.92508e-13	2.01479e-10	81	APOB, CIDE-B, NHE3, GJC1, ABCG2, GLUT5, P2X5, SR-BI, UGTREL7, GLRA4, CYBRD1, SLC7A8, KCTD15, Kir3.1, SLC22A23, ZnT4, PEPT1, OSTalpha, GLTPD2, SLC5A11, Polycystin, PQLC2, KIAA1919, eEF1A2, GPR172B, TRPV6, APOL3, APOA1, Connexin 30.3, SLC36A1, EBP50, DISP2, SLICK, SLC26A3 (DRA), APOA4, DFNA5, SLC7A5, SLC39A13, SLC7A9, RIM-bp2, SLC43A2, SLC5A9, TMEM24, LI-cadherin, Mfsd2, PKD1L2, NPC1, Slc39a14 (Zip…
8	lipid binding	1160	1.43111e-12	2.54202e-10	1.43111e-12	2.54202e-10	69	GAB1, APOB, CIDE-B, C10orf81, NHE3, CYP3A4, Tissue factor, ACBD5, UGT1A10, UGT2B7, CLN3, RBP3, SR-BI, DAB2, ARHGAP10, Tiam1, ACOT11, ALDOB, ACDS, PPT1, GLTPD2, UGT1A7, DGAT1, RBP2, C8gamma, SGK3, ZCCHC14, PAFAH2, APOL3, APOA1, APOA4, DFNA5, SGEF, UGT1A3, CYP27C1, HSD3B1, Coagulation factor X, ADH4, SYT15, TMEM24, UGT1A8, NPC1, MTP, CRABP2, LL5beta, LAMA1, ST15B, UGT2B17, OSBPL3, UGT2B4, APOL2, AP…
9	binding	19842	9.6695e-11	1.52671e-08	9.6695e-11	1.52671e-08	517	Calretinin, ZNF189, Syndecan-4, GAB1, RASSF5, BCMP101, FLJ11259, PGCP, Transcobalamin II, PEX26, ULBP2, MS4A7, NUDT16, APOB, RILP (Rab interacting lysosomal protein), CIDE-B, 3HAO, GIPC2, GAS7, CREB-H, DNAH5, C10orf81, CDHR5, TBX6, NOTCH2 (2ICD), MMP-12, SPRY2, MILI, C1TM, NHE3, GJC1, FEZ1, CYP3A4, ADAR2, FLJ11305, Tissue factor, C9orf103, ACBD5, UGT1A10, UGT2B7, GIPC, Neuropilin-2, HSD3B2, Nespr…
10	small molecule binding	7395	1.19736e-10	1.70145e-08	1.19736e-10	1.70145e-08	245	Calretinin, ZNF189, RASSF5, PGCP, Transcobalamin II, NUDT16, CIDE-B, 3HAO, DNAH5, CDHR5, NOTCH2 (2ICD), MMP-12, MILI, C1TM, CYP3A4, ADAR2, C9orf103, ACBD5, UGT1A10, UGT2B7, Neuropilin-2, Tubulin alpha 8, SERA, ABCG2, GLUT5, FMO5, P2X5, RBP3, MARCH3, MICAL, GLRA4, CYBRD1, Galectin-3, mini-TyrRS (IL8-like), ALDH1L2, DAB2, ASM3A, TyrRS, ALDOB, sCD13, ENTPD7, ADAT2, ACDS, Carbonic anhydrase I, GGTF-I…
11	catalytic activity	6922	1.94253e-10	2.5094e-08	1.94253e-10	2.5094e-08	232	PGCP, NUDT16, BPHL, 3HAO, DNAH5, MMP-12, MILI, C1TM, CYP3A4, ADAR2, Tissue factor, C9orf103, Trehalase, UGT1A10, UGT2B7, Neuropilin-2, HSD3B2, Tubulin alpha 8, Wscd1, SERA, ABCG2, FMO5, RBP3, MARVELD3, MARCH3, MICAL, CYBRD1, mini-TyrRS (IL8-like), ALDH1L2, AKR7A4, SIAE, ASM3A, TyrRS, ACOT11, ALDOB, sCD13, Caspase-5, ENTPD7, ADAT2, ACDS, Carbonic anhydrase I, FAM20A, GGTF-I-beta, PPT1, GGT1, MGAT4…
12	monocarboxylic acid binding	115	2.17036e-10	2.57007e-08	2.17036e-10	2.57007e-08	18	UGT1A10, UGT2B7, UGT1A7, DGAT1, RBP2, UGT1A3, CYP27C1, UGT1A8, CRABP2, UGT2B17, UGT2B4, UGT1A1, UGT1A4, CD36, UGT2B15, UGT1A6, FXR, I-FABP
13	protein homodimerization activity	940	4.45813e-09	4.87308e-07	4.45813e-09	4.87308e-07	53	PGCP, NUDT16, CREB-H, C1TM, UGT1A10, ABCG2, sIL6-RA, TMIGD1, SGTB, MGAT4A, OSTalpha, PON3, UGT1A7, Gremlin, PDF, ACSL6, Rab11-FIP3, APOA1, MLL1 (HRX), ChREBP, MSG1, HHEX (PRH), APOA4, Troponin C, cardiac, Soluble calcium-activated nucleotidase 1, PIG3, ABP1, SLC39A13, PIP4K2B, UGT1A3, S100B, S100P, SOX6, USH1G, STK10, UGT1A8, PDXP, FAM109A, Stanniocalcin 2, SCHIP1, MA2A1, Filamin A, UGT1A1, UGT1A…
14	identical protein binding	2734	5.46953e-09	5.44323e-07	5.46953e-09	5.44323e-07	111	Syndecan-4, RASSF5, PGCP, NUDT16, CIDE-B, GIPC2, GAS7, CREB-H, C1TM, NHE3, ADAR2, UGT1A10, GIPC, Neuropilin-2, ABCG2, P2X5, Alpha 1-antitrypsin, SR-BI, C17orf49, CYBRD1, sIL6-RA, PM17, TMIGD1, ALDOB, KCTD15, SGTB, DISC1, ACDS, MGAT4A, CENPJ, ASNS, OSTalpha, TAT, PON3, UGT1A7, Gremlin, PDF, DGAT1, ACSL6, Alpha-1D adrenergic receptor, TRPV6, Rab11-FIP3, APOA1, MLL1 (HRX), FGFR3, EBP50, PTPR-mu, ChR…
15	anion binding	2837	5.74584e-09	5.44323e-07	5.74584e-09	5.44323e-07	114	NUDT16, CIDE-B, DNAH5, C1TM, C9orf103, ACBD5, UGT1A10, UGT2B7, Tubulin alpha 8, ABCG2, FMO5, P2X5, MICAL, GLRA4, mini-TyrRS (IL8-like), DAB2, TyrRS, ACDS, PPT1, ASNS, GLTPD2, TAT, UGT1A7, Guanylate cyclase C (GC-C), SULT1C3, MTHFD2, EPHA10, DGAT1, ACSL6, RBP2, eEF1A2, Rab11-FIP3, SGK3, FTHC, TC10, FGFR3, MAST205, SLICK, DFNA5, Ephrin-A receptor 8, PRKD1, BBS10, UDP-GlcNAc- 2-epimerase, eEF1A1, NM…
16	ion binding	7002	1.51069e-08	1.29357e-06	1.51069e-08	1.29357e-06	226	Calretinin, ZNF189, RASSF5, PGCP, Transcobalamin II, NUDT16, CIDE-B, 3HAO, DNAH5, CDHR5, NOTCH2 (2ICD), MMP-12, MILI, C1TM, CYP3A4, ADAR2, C9orf103, ACBD5, UGT1A10, UGT2B7, Neuropilin-2, Tubulin alpha 8, ABCG2, FMO5, P2X5, MARCH3, MICAL, GLRA4, CYBRD1, mini-TyrRS (IL8-like), DAB2, ASM3A, TyrRS, ALDOB, sCD13, ENTPD7, ADAT2, ACDS, Carbonic anhydrase I, GGTF-I-beta, PPT1, MGAT4A, ZnT4, ASNS, NOTCH2 …
17	protein dimerization activity	1381	1.60102e-08	1.29357e-06	1.60102e-08	1.29357e-06	67	PGCP, NUDT16, RILP (Rab interacting lysosomal protein), CREB-H, C1TM, UGT1A10, ABCG2, sIL6-RA, SLC7A8, TMIGD1, SGTB, MGAT4A, OSTalpha, PON3, UGT1A7, Gremlin, PDF, ACSL6, Rab11-FIP3, APOA1, MLL1 (HRX), ChREBP, MSG1, HHEX (PRH), APOA4, Troponin C, cardiac, Soluble calcium-activated nucleotidase 1, PIG3, ABP1, SLC39A13, E2F1, PIP4K2B, UGT1A3, S100B, S100P, SLC7A9, SOX6, USH1G, STK10, UGT1A8, MTP, PD…
18	carboxylic acid binding	282	1.63858e-08	1.29357e-06	1.63858e-08	1.29357e-06	25	UGT1A10, UGT2B7, GLRA4, TAT, UGT1A7, DGAT1, RBP2, FTHC, UGT1A3, CYP27C1, UGT1A8, CRABP2, UGT2B17, UGT2B4, UGT1A1, UGT1A4, CD36, SLC1A1/EAAT3, UGT2B15, SHMT2, TM4SF5, UGT1A6, FXR, I-FABP, Midkine
19	retinol binding	16	3.68523e-08	2.75616e-06	3.68523e-08	2.75616e-06	7	RBP3, RBP2, C8gamma, CYP27C1, ADH4, CRABP2, ADH7
20	organic acid binding	301	5.92574e-08	4.21024e-06	5.92574e-08	4.21024e-06	25	UGT1A10, UGT2B7, GLRA4, TAT, UGT1A7, DGAT1, RBP2, FTHC, UGT1A3, CYP27C1, UGT1A8, CRABP2, UGT2B17, UGT2B4, UGT1A1, UGT1A4, CD36, SLC1A1/EAAT3, UGT2B15, SHMT2, TM4SF5, UGT1A6, FXR, I-FABP, Midkine
21	carboxylic acid transmembrane transporter activity	212	1.62821e-07	1.10175e-05	1.62821e-07	1.10175e-05	20	ABCG2, SLC7A8, OSTalpha, PQLC2, SLC36A1, EBP50, SLC26A3 (DRA), SLC7A5, SLC7A9, SLC43A2, Mfsd2, SLC17A8, SLC10A2, CD36, SLC1A1/EAAT3, rBAT, ABCC2, SLC38A2, OATP-B, OSTbeta
22	organic acid transmembrane transporter activity	214	1.89766e-07	1.22572e-05	1.89766e-07	1.22572e-05	20	ABCG2, SLC7A8, OSTalpha, PQLC2, SLC36A1, EBP50, SLC26A3 (DRA), SLC7A5, SLC7A9, SLC43A2, Mfsd2, SLC17A8, SLC10A2, CD36, SLC1A1/EAAT3, rBAT, ABCC2, SLC38A2, OATP-B, OSTbeta
23	organic anion transmembrane transporter activity	303	2.62332e-07	1.62075e-05	2.62332e-07	1.62075e-05	24	ABCG2, UGTREL7, SLC7A8, OSTalpha, PQLC2, GPR172B, SLC36A1, EBP50, SLC26A3 (DRA), SLC7A5, SLC7A9, SLC43A2, Mfsd2, Slc39a14 (Zip14), SLC17A8, SLC10A2, GLUT2, CD36, SLC1A1/EAAT3, rBAT, ABCC2, SLC38A2, OATP-B, OSTbeta
24	secondary active transmembrane transporter activity	332	3.84729e-07	2.27792e-05	3.84729e-07	2.27792e-05	25	NHE3, UGTREL7, SLC7A8, ZnT4, PEPT1, SLC5A11, KIAA1919, SLC36A1, SLC26A3 (DRA), SLC7A5, SLC7A9, SLC5A9, LI-cadherin, Mfsd2, Slc39a14 (Zip14), SLC17A8, SLC10A2, CNT2, SLC1A1/EAAT3, SLC34A3, CLCN5, SLC5A1, SLC38A2, SLC25A30, OATP-B
25	alcohol binding	105	1.15298e-06	6.55353e-05	1.15298e-06	6.55353e-05	13	RBP3, RBP2, C8gamma, APOA1, CYP27C1, ADH4, NPC1, CRABP2, OSBPL3, APOC3, TRPC6, ADH7, Caveolin-1
26	lipid transporter activity	220	1.27776e-06	6.98343e-05	1.27776e-06	6.98343e-05	19	APOB, CIDE-B, SR-BI, OSTalpha, GLTPD2, APOL3, APOA1, APOA4, TMEM24, Mfsd2, NPC1, MTP, SLC10A2, OSBPL3, APOC3, CD36, OATP-B, I-FABP, OSTbeta
27	UDP-glycosyltransferase activity	182	1.57399e-06	8.28386e-05	1.57399e-06	8.28386e-05	17	UGT1A10, UGT2B7, MGAT4A, C2GNT3, UGT2B11, UGT2A3, UGT1A7, UGT2B28, UGT1A3, UGT1A8, UGT2B17, UGT2B4, UGT1A1, UGT1A4, UGT1A5, UGT2B15, UGT1A6
28	metal ion transmembrane transporter activity	500	3.28067e-06	0.000166494	3.28067e-06	0.000166494	30	NHE3, Kir3.1, ZnT4, SLC5A11, Polycystin, eEF1A2, TRPV6, SLICK, SLC39A13, RIM-bp2, SLC5A9, Mfsd2, PKD1L2, Slc39a14 (Zip14), SLC17A8, KCNH8, SLC10A2, TRPV3, CNT2, TRPC6, SLC1A1/EAAT3, SLC34A3, SCN7A, KCNG3, SLC5A1, PMCA4, Mucolipin-1, KCNQ4, SLC38A2, Ferroportin 1
29	oxidoreductase activity	939	5.80243e-06	0.000284319	5.80243e-06	0.000284319	45	3HAO, C1TM, CYP3A4, HSD3B2, SERA, FMO5, MICAL, CYBRD1, ALDH1L2, AKR7A4, ACDS, Tmem195, MTHFD2, ALDH16A1, Rab11-FIP3, MTCBP-1, CYP27A1, PIG3, ABP1, HPGD, GFER, CYP27C1, CYP2C19, CYP2C9, CREG2, HSD3B1, HSD17B2, ADH4, Coagulation factor VIII, DHR11, CYP2S1, IDH2, G6PE, AL3A1, Heme oxygenase 2, CYP4X1, ADH7, CYP2B6, HSD17B11, NADPH:adrenodoxin oxidoreductase, DCoHM, RBB2, GPX8, PXDN, GPD1
30	exopeptidase activity	123	6.89902e-06	0.000326784	6.89902e-06	0.000326784	13	PGCP, NUDT16, sCD13, Carboxypeptidase H, MMP-15, ACE1, ACE2, Meprin A, alpha, ERAP2, CD13, AGTPBP1, Cathepsin A, Neprilysin
31	inorganic molecular entity transmembrane transporter activity	782	1.00522e-05	0.000460779	1.00522e-05	0.000460779	39	NHE3, GLRA4, Kir3.1, ZnT4, PEPT1, SLC5A11, Polycystin, eEF1A2, TRPV6, SLC36A1, SLICK, SLC26A3 (DRA), SLC39A13, RIM-bp2, SLC5A9, Mfsd2, PKD1L2, Slc39a14 (Zip14), SLC17A8, KCNH8, SLC10A2, TRPV3, CNT2, TRPC6, Aquaporin-11, SLC1A1/EAAT3, SLC34A3, ABCC2, SCN7A, AGTPBP1, CLCN5, KCNG3, SLC5A1, PMCA4, Mucolipin-1, KCNQ4, SLC38A2, SLC25A30, Ferroportin 1
32	oxidoreductase activity, acting on the CH-OH group of donors, NAD or NADP as acceptor	169	1.19377e-05	0.000530109	1.19377e-05	0.000530109	15	HSD3B2, SERA, AKR7A4, CYP27A1, HPGD, HSD3B1, HSD17B2, ADH4, DHR11, IDH2, G6PE, AL3A1, ADH7, HSD17B11, GPD1
33	L-amino acid transmembrane transporter activity	77	1.29057e-05	0.000555729	1.29057e-05	0.000555729	10	SLC7A8, PQLC2, SLC36A1, SLC7A5, SLC7A9, SLC43A2, SLC17A8, SLC1A1/EAAT3, rBAT, SLC38A2
34	metalloexopeptidase activity	79	1.62511e-05	0.0006792	1.62511e-05	0.0006792	10	PGCP, NUDT16, Carboxypeptidase H, MMP-15, ACE1, ACE2, Meprin A, alpha, ERAP2, CD13, AGTPBP1
35	solute:monoatomic cation symporter activity	137	2.22622e-05	0.000903844	2.22622e-05	0.000903844	13	PEPT1, SLC5A11, SLC36A1, SLC5A9, Mfsd2, Slc39a14 (Zip14), SLC17A8, SLC10A2, CNT2, SLC1A1/EAAT3, SLC34A3, SLC5A1, SLC38A2
36	active transmembrane transporter activity	553	2.30292e-05	0.000909012	2.30292e-05	0.000909012	30	NHE3, ABCG2, UGTREL7, CYBRD1, SLC7A8, ZnT4, PEPT1, SLC5A11, KIAA1919, SLC36A1, SLC26A3 (DRA), SLC7A5, SLC7A9, SLC5A9, LI-cadherin, Mfsd2, Slc39a14 (Zip14), SLC17A8, SLC10A2, CNT2, SLC1A1/EAAT3, SLC34A3, ABCC2, AGTPBP1, CLCN5, SLC5A1, PMCA4, SLC38A2, SLC25A30, OATP-B
37	monoatomic ion transmembrane transporter activity	846	2.62372e-05	0.00100765	2.62372e-05	0.00100765	40	NHE3, GJC1, P2X5, GLRA4, KCTD15, Kir3.1, ZnT4, PEPT1, SLC5A11, Polycystin, eEF1A2, TRPV6, SLC36A1, SLICK, SLC26A3 (DRA), SLC39A13, RIM-bp2, SLC5A9, Mfsd2, PKD1L2, Slc39a14 (Zip14), SLC17A8, KCNH8, SLC10A2, TRPV3, CNT2, TRPC6, Tmc8, SLC1A1/EAAT3, SLC34A3, SCN7A, AGTPBP1, CLCN5, KCNG3, SLC5A1, PMCA4, Mucolipin-1, KCNQ4, SLC38A2, Ferroportin 1
38	oxidoreductase activity, acting on CH-OH group of donors	181	2.69582e-05	0.0010081	2.69582e-05	0.0010081	15	HSD3B2, SERA, AKR7A4, CYP27A1, HPGD, HSD3B1, HSD17B2, ADH4, DHR11, IDH2, G6PE, AL3A1, ADH7, HSD17B11, GPD1
39	inorganic cation transmembrane transporter activity	645	2.94253e-05	0.00107214	2.94253e-05	0.00107214	33	NHE3, Kir3.1, ZnT4, PEPT1, SLC5A11, Polycystin, eEF1A2, TRPV6, SLC36A1, SLICK, SLC39A13, RIM-bp2, SLC5A9, Mfsd2, PKD1L2, Slc39a14 (Zip14), SLC17A8, KCNH8, SLC10A2, TRPV3, CNT2, TRPC6, SLC1A1/EAAT3, SLC34A3, SCN7A, AGTPBP1, KCNG3, SLC5A1, PMCA4, Mucolipin-1, KCNQ4, SLC38A2, Ferroportin 1
40	UDP phosphatase activity	9	3.492e-05	0.00124053	3.492e-05	0.00124053	4	ENTPD7, Soluble calcium-activated nucleotidase 1, ENTPD8, PCPH
41	vitamin binding	165	3.82974e-05	0.00132733	3.82974e-05	0.00132733	14	Transcobalamin II, RBP3, ALDH1L2, TAT, RBP2, C8gamma, FTHC, CYP27C1, ADH4, CRABP2, PSAT, ADH7, ALT1, SHMT2
42	symporter activity	167	4.37386e-05	0.00147982	4.37386e-05	0.00147982	14	PEPT1, SLC5A11, KIAA1919, SLC36A1, SLC5A9, Mfsd2, Slc39a14 (Zip14), SLC17A8, SLC10A2, CNT2, SLC1A1/EAAT3, SLC34A3, SLC5A1, SLC38A2
43	nucleoside diphosphate phosphatase activity	18	4.73115e-05	0.00156348	4.73115e-05	0.00156348	5	NUDT16, ENTPD7, Soluble calcium-activated nucleotidase 1, ENTPD8, PCPH
44	phospholipid binding	666	5.49189e-05	0.00177363	5.49189e-05	0.00177363	33	GAB1, APOB, CIDE-B, C10orf81, NHE3, Tissue factor, SR-BI, DAB2, ARHGAP10, Tiam1, ALDOB, PPT1, GLTPD2, SGK3, ZCCHC14, PAFAH2, APOA1, APOA4, DFNA5, SGEF, Coagulation factor X, SYT15, TMEM24, LL5beta, ST15B, OSBPL3, APOC3, SNX26 (TCGAP), KIAA1914, PIGU, ARHGAP21, Neprilysin, PLC-beta2
45	glucose transmembrane transporter activity	30	6.09756e-05	0.00180378	6.09756e-05	0.00180378	6	GLUT5, SLC5A11, KIAA1919, SLC5A9, GLUT2, SLC5A1
46	hexose transmembrane transporter activity	30	6.09756e-05	0.00180378	6.09756e-05	0.00180378	6	GLUT5, SLC5A11, KIAA1919, SLC5A9, GLUT2, SLC5A1
47	oxidoreductase activity, acting on paired donors, with incorporation or reduction of molecular oxygen, NAD(P)H as one donor, and incorporation of one atom of oxygen	58	6.12855e-05	0.00180378	6.12855e-05	0.00180378	8	CYP3A4, FMO5, MICAL, CYP27A1, CYP2C19, CYP2C9, CYP4X1, CYP2B6
48	monoatomic cation transmembrane transporter activity	700	6.27948e-05	0.00180378	6.27948e-05	0.00180378	34	NHE3, P2X5, Kir3.1, ZnT4, PEPT1, SLC5A11, Polycystin, eEF1A2, TRPV6, SLC36A1, SLICK, SLC39A13, RIM-bp2, SLC5A9, Mfsd2, PKD1L2, Slc39a14 (Zip14), SLC17A8, KCNH8, SLC10A2, TRPV3, CNT2, TRPC6, SLC1A1/EAAT3, SLC34A3, SCN7A, AGTPBP1, KCNG3, SLC5A1, PMCA4, Mucolipin-1, KCNQ4, SLC38A2, Ferroportin 1
49	glucosidase activity	19	6.29681e-05	0.00180378	6.29681e-05	0.00180378	5	MGAM, MGAM2, LPH, SUIS, GBA3
50	adenyl nucleotide binding	1892	6.34688e-05	0.00180378	6.34688e-05	0.00180378	71	DNAH5, C1TM, C9orf103, ACBD5, SERA, ABCG2, FMO5, P2X5, mini-TyrRS (IL8-like), TyrRS, ACDS, ASNS, Guanylate cyclase C (GC-C), SULT1C3, EPHA10, ACSL6, Rab11-FIP3, SGK3, FTHC, FGFR3, MAST205, SLICK, Ephrin-A receptor 8, PRKD1, BBS10, UDP-GlcNAc- 2-epimerase, NMNA1, PIG3, HPGD, PIP4K2B, PIP5K1A, PLK2, MYO7B, HSD3B1, NAV2, ADH4, JAK3, STK10, 4933426K21Rik, SEPHS2, ENTPD8, IDH2, ALPK3, GlyRS, PIP5K1B, …

## Sheet: GO Processes
Enrichment analysis report
Enrichment by GO Processes					Deficient vs Proficient
#	Processes	Total	pValue	Min FDR	p-value	FDR	In Data	Network Objects from Active Data
1	small molecule metabolic process	2217	4.76759e-36	3.68344e-32	4.76759e-36	3.68344e-32	151	Pre beta-1 HDL, NUDT16, APOB, BPHL, 3HAO, C1TM, CYP3A4, Gamma-glutamyltranspeptidase, C9orf103, ACBD5, UGT1A10, UGT2B7, PLA2, SERA, ABCG2, FMO5, SR-BI, ALDH1L2, ASM3A, Guanylate cyclase, ACOT11, ALDOB, ENTPD7, ACDS, Carbonic anhydrase I, PDE, PPT1, GGT1, MGAT4A, ASNS, UGT2B11, UGT2A3, TAT, Tmem195, PON3, UGT1A7, GDPD2, Carbonic anhydrase IV, Guanylate cyclase C (GC-C), SULT1C3, ORP-family, MTHFD2…
2	lipid metabolic process	1716	1.81844e-33	7.02465e-30	1.81844e-33	7.02465e-30	127	Pre beta-1 HDL, APOB, PIP5KII, CYP3A4, Gamma-glutamyltranspeptidase, ACBD5, UGT1A10, UGT2B7, HSD3B2, PLA2, CLN3, FMO5, RBP3, SR-BI, ALDH1L2, ASM3A, ACOT11, ACDS, PDE, PPT1, GGT1, PLRP2, UGT2B11, UGT2A3, Tmem195, UGT1A7, GDPD2, SULT1C3, ORP-family, GPX, DGAT1, ACSL6, RBP2, LDL, CES2, Rab11-FIP3, PPARGC1 (PGC1-alpha), PG12B, HDL, PKD, PAFAH2, PIP5KI, Small LDL, APOA1, SULT1B1, UGT2B28, ChREBP, ASAH…
3	regulation of hormone levels	960	7.81556e-29	2.01277e-25	7.81556e-29	2.01277e-25	87	Ephrin-A, PGCP, CYP3A4, UGT2B7, HSD3B2, PLA2, BMP8A, Meprin, SR-BI, DAB2, SLC7A8, Tiam1, Synaptotagmin, PDE, C2GNT3, HMGI/Y, UGT2B11, UGT2A3, UGT1A7, Carboxypeptidase H, ORP-family, DGAT1, RBP2, CES2, TRPV6, Rab11-FIP3, PPARGC1 (PGC1-alpha), Neuregulin 1, Galpha(q)-specific nucleotide-like GPCRs, PKD, MyHC, Carbohydrate sulfotransferases, Rho GTPase, SULT1B1, UGT2B28, Fibrillin, PRKD1, CES1, CYP2…
4	steroid metabolic process	410	1.35499e-26	2.61717e-23	1.35499e-26	2.61717e-23	55	Pre beta-1 HDL, APOB, CYP3A4, UGT1A10, UGT2B7, HSD3B2, SR-BI, UGT2B11, UGT2A3, UGT1A7, SULT1C3, ORP-family, LDL, PPARGC1 (PGC1-alpha), HDL, Small LDL, APOA1, SULT1B1, UGT2B28, APOA4, CES1, CYP27A1, UGT1A3, CYP2C19, CYP2C9, HSD3B1, HSD17B2, DHR11, UGT1A8, NPC1, MTP, Nascent HDL, SLC10A2, SCHIP1, UGT2B17, OSBPL3, UGT2B4, APOL2, APOC3, UGT1A1, UGT1A4, UGT, PMP22, SULT1E1, Large LDL, HDL proteins, CY…
5	regulation of biological quality	4258	3.16719e-26	4.89394e-23	3.16719e-26	4.89394e-23	200	Calretinin, Ephrin-A, PGCP, Pre beta-1 HDL, RILP (Rab interacting lysosomal protein), GAS7, CDHR5, NHE3, GJC1, CYP3A4, FLJ11305, Tissue factor, UGT2B7, GIPC, Neuropilin-2, HSD3B2, Nesprin 3, PLA2, BMP8A, CLN3, WNT7B, OST alpha/beta, GLUT5, P2X5, SERPINE2, Alpha 1-antitrypsin, Meprin, SR-BI, GLRA4, DAB2, SLC7A8, Tiam1, Guanylate cyclase, TMIGD1, DISC1, Synaptotagmin, Kir3.1, PDE, PPT1, ZnT4, C2GNT…
6	hormone metabolic process	326	4.76953e-26	6.14156e-23	4.76953e-26	6.14156e-23	49	PGCP, CYP3A4, UGT2B7, HSD3B2, PLA2, Meprin, SR-BI, C2GNT3, UGT2B11, UGT2A3, UGT1A7, Carboxypeptidase H, DGAT1, RBP2, CES2, PPARGC1 (PGC1-alpha), Carbohydrate sulfotransferases, SULT1B1, UGT2B28, CES1, CYP27A1, WNT, Kallikrein 6 (Neurosin), UGT1A3, CYP27C1, ACE1, ACE2, CYP2C9, HSD3B1, HSD17B2, ADH4, DHR11, UGT1A8, CYP2S1, CRABP2, Meprin A, alpha, SCHIP1, UGT2B17, UGT2B4, UGT1A1, Tissue kallikreins…
7	organic acid metabolic process	1163	4.91479e-23	5.42452e-20	4.91479e-23	5.42452e-20	87	3HAO, C1TM, CYP3A4, Gamma-glutamyltranspeptidase, C9orf103, ACBD5, UGT1A10, UGT2B7, PLA2, SERA, ALDH1L2, ACOT11, ALDOB, ACDS, GGT1, MGAT4A, ASNS, UGT2B11, UGT2A3, TAT, PON3, UGT1A7, SULT1C3, ORP-family, MTHFD2, GPX, ACSL6, CES2, Rab11-FIP3, FTHC, PPARGC1 (PGC1-alpha), MTCBP-1, SULT1B1, UGT2B28, ASAHL, UDP-GlcNAc- 2-epimerase, CES1, CYP27A1, Ggt6, HPGD, SHMT, UGT1A3, CYP27C1, CYP2C19, CYP2C9, HSD3…
8	oxoacid metabolic process	1152	1.03222e-22	9.2032e-20	1.03222e-22	9.2032e-20	86	3HAO, C1TM, CYP3A4, Gamma-glutamyltranspeptidase, C9orf103, ACBD5, UGT1A10, UGT2B7, PLA2, SERA, ALDH1L2, ACOT11, ALDOB, ACDS, GGT1, MGAT4A, ASNS, UGT2B11, UGT2A3, TAT, PON3, UGT1A7, SULT1C3, ORP-family, MTHFD2, GPX, ACSL6, CES2, Rab11-FIP3, FTHC, PPARGC1 (PGC1-alpha), MTCBP-1, SULT1B1, UGT2B28, ASAHL, UDP-GlcNAc- 2-epimerase, CES1, CYP27A1, Ggt6, HPGD, SHMT, UGT1A3, CYP27C1, CYP2C19, CYP2C9, ADH4…
9	organic hydroxy compound metabolic process	706	1.07208e-22	9.2032e-20	1.07208e-22	9.2032e-20	66	PGCP, Pre beta-1 HDL, APOB, CYP3A4, PLA2, SR-BI, PM17, Guanylate cyclase, PDE, C2GNT3, UGT2A3, GDPD2, SULT1C3, ORP-family, DGAT1, RBP2, LDL, CES2, HDL, Small LDL, APOA1, SULT1B1, MSG1, ASAHL, APOA4, CES1, CYP27A1, TRPC, UGT1A3, CYP27C1, CYP2C9, HSD3B1, ADH4, Galpha(q)-specific amine GPCRs, Galpha(i)-specific amine GPCRs, NPC1, MTP, PDXP, Nascent HDL, SLC10A2, IDH2, GPT, PSAT, OSBPL3, APOL2, F262,…
10	system development	5442	4.74041e-22	3.66244e-19	4.74041e-22	3.66244e-19	224	Syndecan-4, Ephrin-A, GAB1, Pre beta-1 HDL, APOB, GAS7, DNAH5, TBX6, MMP-12, SPRY2, C1TM, FEZ1, ADAR2, Gamma-glutamyltranspeptidase, FLJ11305, UGT1A10, Neuropilin-2, HSD3B2, Collagen V, PLA2, BMP8A, SERA, WNT7B, GLUT5, P2X5, SERPINE2, RBP3, UGTREL7, SERPINB6, Galectin-3, Tiam1, UNC5A, Guanylate cyclase, FANCA, TMIGD1, 4E-BP1, ALDOB, CITED2, Caspase-5, DISC1, CNTN1 (F3), PDE, PPT1, GGT1, GRHL3, C2…
11	monocarboxylic acid metabolic process	764	1.67699e-21	1.17786e-18	1.67699e-21	1.17786e-18	67	3HAO, C1TM, CYP3A4, Gamma-glutamyltranspeptidase, C9orf103, ACBD5, UGT1A10, UGT2B7, PLA2, SERA, ALDH1L2, ACOT11, ALDOB, ACDS, GGT1, MGAT4A, UGT2B11, UGT2A3, PON3, UGT1A7, ORP-family, GPX, ACSL6, CES2, Rab11-FIP3, FTHC, PPARGC1 (PGC1-alpha), UGT2B28, ASAHL, CES1, CYP27A1, HPGD, UGT1A3, CYP27C1, CYP2C19, CYP2C9, ADH4, Galpha(q)-specific amine GPCRs, UGT1A8, NPC1, BTD, Fatty acid-binding protein, CY…
12	regulation of lipid metabolic process	562	2.10609e-21	1.35597e-18	2.10609e-21	1.35597e-18	57	Pre beta-1 HDL, APOB, CIDE-B, UGT1A10, PLA2, FMO5, SR-BI, DAB2, PDE, UGT1A7, DGAT1, CEACAM, LDL, eEF1A2, PPARGC1 (PGC1-alpha), HDL, Galpha(q)-specific nucleotide-like GPCRs, Small LDL, APOA1, PP2A regulatory, ChREBP, APOA4, CES1, MTMR4, HPGD, WNT, UGT1A3, SLUG, Galpha(q)-specific amine GPCRs, Galpha(i)-specific amine GPCRs, DGK, UGT1A8, Mfsd2, Fatty acid-binding protein, Nascent HDL, G6PE, ATF/CR…
13	cellular lipid metabolic process	1285	2.65267e-21	1.57651e-18	2.65267e-21	1.57651e-18	89	Pre beta-1 HDL, APOB, PIP5KII, CYP3A4, Gamma-glutamyltranspeptidase, ACBD5, PLA2, CLN3, RBP3, ALDH1L2, ASM3A, ACOT11, ACDS, PPT1, GGT1, PLRP2, Tmem195, UGT1A7, ORP-family, GPX, DGAT1, ACSL6, RBP2, LDL, CES2, Rab11-FIP3, PPARGC1 (PGC1-alpha), PG12B, HDL, PKD, PIP5KI, Small LDL, APOA1, ASAHL, APOA4, PRKD1, CES1, MTMR4, HPGD, Porcn, PIP4K2B, UGT1A3, CYP27C1, PIP5K1A, CYP2C19, CYP2C9, HSD3B1, ADH4, D…
14	carboxylic acid metabolic process	1119	1.40297e-20	7.74239e-18	1.40297e-20	7.74239e-18	81	3HAO, C1TM, CYP3A4, Gamma-glutamyltranspeptidase, C9orf103, ACBD5, UGT1A10, UGT2B7, PLA2, SERA, ALDH1L2, ACOT11, ALDOB, ACDS, GGT1, MGAT4A, ASNS, UGT2B11, UGT2A3, TAT, PON3, UGT1A7, ORP-family, MTHFD2, GPX, ACSL6, CES2, Rab11-FIP3, FTHC, PPARGC1 (PGC1-alpha), MTCBP-1, UGT2B28, ASAHL, UDP-GlcNAc- 2-epimerase, CES1, CYP27A1, Ggt6, HPGD, SHMT, UGT1A3, CYP27C1, CYP2C19, CYP2C9, ADH4, Galpha(q)-specif…
15	metabolic process	10932	1.81696e-20	9.35855e-18	1.81696e-20	9.35855e-18	358	FLJ11259, PGCP, Pre beta-1 HDL, NUDT16, APOB, BPHL, PIP5KII, 3HAO, mt-tRNA, DNAH5, MMP-12, MILI, C1TM, CYP3A4, ADAR2, Gamma-glutamyltranspeptidase, FLJ11305, Tissue factor, C9orf103, Trehalase, ACBD5, UGT1A10, UGT2B7, HSD3B2, Collagen V, PLA2, BMP8A, SERA, ABCG2, CLN3, WNT7B, GLUT5, FMO5, SERPINE2, RBP3, Alpha 1-antitrypsin, Meprin, MARVELD3, MARCH3, MICAL, SR-BI, UGTREL7, Galectin-3, KLHL29, ALD…
16	lipid transport	467	6.72114e-20	3.24547e-17	6.72114e-20	3.24547e-17	50	Pre beta-1 HDL, APOB, PIP5KII, CIDE-B, PLA2, ABCG2, CLN3, OST alpha/beta, SR-BI, Synaptotagmin, OSTalpha, GLTPD2, ORP-family, CEACAM, ACSL6, RBP2, LDL, PG12B, HDL, Small LDL, APOL3, APOA1, APOA4, CES1, TRPC, ACE1, Galpha(i)-specific amine GPCRs, TMEM24, Mfsd2, NPC1, VPS13A, MTP, Fatty acid-binding protein, Nascent HDL, CRABP2, SLC10A2, OSBPL3, APOL2, APOC3, Acyl-CoA synthetase, CD36, Large LDL, H…
17	cellular glucuronidation	29	1.8909e-19	8.59357e-17	1.8909e-19	8.59357e-17	16	UGT1A10, UGT2B7, UGT2B11, UGT2A3, UGT1A7, UGT2B28, UGT1A3, UGT1A8, UGT2B17, UGT2B4, UGT1A1, UGT1A4, UGT, UGT1A5, UGT2B15, UGT1A6
18	multicellular organism development	6486	2.09124e-19	8.96413e-17	2.09124e-19	8.96413e-17	245	Syndecan-4, Ephrin-A, GAB1, Pre beta-1 HDL, APOB, GAS7, DNAH5, TBX6, MMP-12, SPRY2, MILI, C1TM, FEZ1, ADAR2, Gamma-glutamyltranspeptidase, FLJ11305, Tmem198, UGT1A10, Neuropilin-2, HSD3B2, Collagen V, PLA2, BMP8A, SERA, ABCG2, WNT7B, GLUT5, P2X5, SERPINE2, RBP3, Alpha 1-antitrypsin, UGTREL7, MN1, SERPINB6, Galectin-3, DAB2, Tiam1, UNC5A, Guanylate cyclase, FANCA, TMIGD1, 4E-BP1, ALDOB, CITED2, KC…
19	cellular metabolic process	8885	2.20448e-19	8.96413e-17	2.20448e-19	8.96413e-17	306	FLJ11259, PGCP, Pre beta-1 HDL, NUDT16, APOB, BPHL, PIP5KII, 3HAO, mt-tRNA, MILI, C1TM, CYP3A4, ADAR2, Gamma-glutamyltranspeptidase, FLJ11305, Tissue factor, C9orf103, ACBD5, UGT1A10, UGT2B7, HSD3B2, Collagen V, PLA2, SERA, ABCG2, CLN3, WNT7B, FMO5, RBP3, Alpha 1-antitrypsin, Meprin, MICAL, SR-BI, UGTREL7, Galectin-3, ALDH1L2, PM17, ASM3A, Guanylate cyclase, FANCA, TyrRS, 4E-BP1, ACOT11, ALDOB, C…
20	alcohol metabolic process	471	5.36679e-19	2.07319e-16	5.36679e-19	2.07319e-16	49	Pre beta-1 HDL, APOB, CYP3A4, PLA2, SR-BI, GDPD2, SULT1C3, ORP-family, DGAT1, RBP2, LDL, CES2, HDL, Small LDL, APOA1, SULT1B1, ASAHL, APOA4, CES1, CYP27A1, UGT1A3, CYP27C1, CYP2C9, ADH4, Galpha(q)-specific amine GPCRs, NPC1, MTP, PDXP, Nascent HDL, IDH2, GPT, APOL2, APOC3, UGT1A4, UGT, PMP22, SULT1E1, Large LDL, HDL proteins, ADH7, NADPH:adrenodoxin oxidoreductase, UGT1A5, ISYNA1, mmLDL, DCoHM, S…
21	response to organic cyclic compound	2043	8.88142e-19	3.23923e-16	8.88142e-19	3.23923e-16	112	Ephrin-A, APOB, MMP-12, NHE3, Gamma-glutamyltranspeptidase, Tissue factor, UGT1A10, HSD3B2, PLA2, ABCG2, WNT7B, P2X5, Alpha 1-antitrypsin, DAB2, Tiam1, Guanylate cyclase, 4E-BP1, ALDOB, ACDS, PDE, GGT1, ASNS, HMGI/Y, PLRP2, TAT, p16INK4, UGT1A7, Carbonic anhydrase IV, ORP-family, GPX, Tenascin-C, ACSL6, Beta-adrenergic receptor, LDL, CES2, S100, PPARGC1 (PGC1-alpha), Neuregulin 1, HDL, Galpha(q)-…
22	response to hormone	1761	9.8443e-19	3.23923e-16	9.8443e-19	3.23923e-16	102	Ephrin-A, GAB1, Pre beta-1 HDL, APOB, NHE3, HSD3B2, PLA2, ABCG2, WNT7B, Alpha 1-antitrypsin, DAB2, Guanylate cyclase, 4E-BP1, ALDOB, CITED2, ACDS, PDE, ASNS, HMGI/Y, PLRP2, TAT, Carbonic anhydrase IV, GPX, Tenascin-C, DGAT1, CEACAM, ACSL6, Beta-adrenergic receptor, LDL, S100, TC10, PPARGC1 (PGC1-alpha), Neuregulin 1, HDL, Galpha(q)-specific nucleotide-like GPCRs, PKD, Small LDL, APOA1, MyHC, Rho …
23	lipid localization	517	9.90555e-19	3.23923e-16	9.90555e-19	3.23923e-16	51	Pre beta-1 HDL, APOB, PIP5KII, CIDE-B, PLA2, ABCG2, CLN3, OST alpha/beta, SR-BI, Synaptotagmin, OSTalpha, GLTPD2, ORP-family, DGAT1, CEACAM, ACSL6, RBP2, LDL, PG12B, HDL, Small LDL, APOL3, APOA1, APOA4, CES1, TRPC, ACE1, Galpha(i)-specific amine GPCRs, TMEM24, Mfsd2, NPC1, VPS13A, MTP, Fatty acid-binding protein, Nascent HDL, CRABP2, SLC10A2, OSBPL3, APOL2, APOC3, Acyl-CoA synthetase, CD36, Large…
24	localization	6111	1.00623e-18	3.23923e-16	1.00623e-18	3.23923e-16	233	Transcobalamin II, PEX26, Pre beta-1 HDL, APOB, RILP (Rab interacting lysosomal protein), PIP5KII, CIDE-B, DNAH5, MMP-12, SPRY2, NHE3, GJC1, FEZ1, FLJ11305, GIPC, Nesprin 3, PLA2, ABCG2, CLN3, OST alpha/beta, GLUT5, P2X5, SERPINE2, MARVELD3, MARCH3, SR-BI, UGTREL7, GLRA4, CYBRD1, Galectin-3, DAB2, SLC7A8, Tiam1, C19orf21, Guanylate cyclase, TMIGD1, SGTB, DISC1, Exportin-T, Synaptotagmin, Kir3.1, …
25	regulation of small molecule metabolic process	599	1.07133e-18	3.31084e-16	1.07133e-18	3.31084e-16	55	Pre beta-1 HDL, APOB, UGT1A10, PLA2, CLN3, FMO5, DAB2, ALDOB, UGT1A7, DGAT1, CEACAM, LDL, PPARGC1 (PGC1-alpha), HDL, Galpha(q)-specific nucleotide-like GPCRs, Small LDL, APOA1, MyHC, ChREBP, APOA4, CES1, WNT, UGT1A3, SLUG, Galpha(q)-specific amine GPCRs, DGK, UGT1A8, Mfsd2, Fatty acid-binding protein, Nascent HDL, ACMSD, G6PE, alpha-1 Adrenergic receptor, ATF/CREB, APOC3, UGT1A1, Acyl-CoA synthet…
26	cellular catabolic process	1602	1.30101e-18	3.866e-16	1.30101e-18	3.866e-16	96	FLJ11259, PGCP, NUDT16, APOB, PIP5KII, 3HAO, CYP3A4, Gamma-glutamyltranspeptidase, C9orf103, ACBD5, UGT1A10, UGT2B7, PLA2, CLN3, ALDH1L2, ASM3A, ALDOB, ENTPD7, Synaptotagmin, ACDS, PDE, PPT1, GGT1, HMGI/Y, PLRP2, TAT, p16INK4, PON3, UGT1A7, Carboxypeptidase H, APOBEC3H, GPX, LDL, RGS19, Rab11-FIP3, S100, FTHC, PPARGC1 (PGC1-alpha), HDL, Small LDL, APOA4, CES1, Soluble calcium-activated nucleotida…
27	estrogen metabolic process	60	1.52331e-18	4.35892e-16	1.52331e-18	4.35892e-16	20	CYP3A4, UGT2B7, UGT2B11, UGT2A3, UGT1A7, UGT2B28, UGT1A3, CYP2C9, HSD3B1, HSD17B2, DHR11, SCHIP1, UGT2B17, UGT2B4, UGT1A1, UGT, SULT1E1, HSD17B11, UGT1A5, UGT2B15
28	organophosphate metabolic process	1241	2.04693e-18	5.61261e-16	2.04693e-18	5.61261e-16	82	Pre beta-1 HDL, NUDT16, BPHL, PIP5KII, 3HAO, PLA2, CLN3, FMO5, ALDH1L2, ASM3A, Guanylate cyclase, ACOT11, ALDOB, ENTPD7, PDE, PPT1, PLRP2, Guanylate cyclase C (GC-C), SULT1C3, ORP-family, GPX, DGAT1, ACSL6, GPR172B, Rab11-FIP3, TC10, PG12B, HDL, PIP5KI, APOA1, MyHC, Rho GTPase, SULT1B1, ASAHL, APOA4, CES1, Soluble calcium-activated nucleotidase 1, NMNA1, MTMR4, PIG3, SHMT, PIP4K2B, PIP5K1A, HSD3B…
29	response to endogenous stimulus	2762	2.10673e-18	5.61261e-16	2.10673e-18	5.61261e-16	135	Ephrin-A, GAB1, Pre beta-1 HDL, APOB, SPRY2, NHE3, FEZ1, Tissue factor, Neuropilin-2, HSD3B2, Collagen V, PLA2, BMP8A, ABCG2, WNT7B, Alpha 1-antitrypsin, DAB2, Guanylate cyclase, 4E-BP1, ALDOB, CITED2, ACDS, PDE, ASNS, HMGI/Y, NOTCH2 receptor, PLRP2, TAT, Carbonic anhydrase IV, PDF, GPX, Tenascin-C, DGAT1, CEACAM, ACSL6, Beta-adrenergic receptor, LDL, S100, TC10, PPARGC1 (PGC1-alpha), Neuregulin …
30	response to oxygen-containing compound	3178	2.32591e-18	5.99001e-16	2.32591e-18	5.99001e-16	148	Ephrin-A, GAB1, APOB, MMP-12, GJC1, Gamma-glutamyltranspeptidase, Tissue factor, HSD3B2, Collagen V, PLA2, ABCG2, WNT7B, GLUT5, P2X5, Alpha 1-antitrypsin, SR-BI, GLRA4, Galectin-3, Tiam1, Guanylate cyclase, TMIGD1, 4E-BP1, ALDOB, PDE, GGT1, ASNS, HMGI/Y, PLRP2, TAT, p16INK4, ORP-family, GPX, Tenascin-C, CEACAM, ACSL6, Beta-adrenergic receptor, LDL, RGS19, CES2, S100, TC10, PPARGC1 (PGC1-alpha), N…
31	catabolic process	2711	2.98552e-18	7.44068e-16	2.98552e-18	7.44068e-16	133	FLJ11259, PGCP, NUDT16, APOB, PIP5KII, 3HAO, MMP-12, CYP3A4, Gamma-glutamyltranspeptidase, C9orf103, Trehalase, ACBD5, UGT1A10, UGT2B7, PLA2, CLN3, SERPINE2, MARVELD3, SR-BI, KLHL29, ALDH1L2, ASM3A, ALDOB, ENTPD7, DISC1, Synaptotagmin, ACDS, PDE, PPT1, GGT1, HMGI/Y, PLRP2, TAT, p16INK4, PON3, UGT1A7, Carboxypeptidase H, APOBEC3H, GPX, CEACAM, Beta-adrenergic receptor, LDL, RGS19, MGAM, CES2, Rab1…
32	organic substance metabolic process	10263	4.45252e-18	1.07501e-15	4.45252e-18	1.07501e-15	335	PGCP, Pre beta-1 HDL, NUDT16, APOB, BPHL, PIP5KII, 3HAO, mt-tRNA, MMP-12, MILI, C1TM, CYP3A4, ADAR2, Gamma-glutamyltranspeptidase, FLJ11305, Tissue factor, C9orf103, Trehalase, ACBD5, UGT1A10, UGT2B7, HSD3B2, Collagen V, PLA2, SERA, ABCG2, CLN3, GLUT5, FMO5, SERPINE2, RBP3, Alpha 1-antitrypsin, Meprin, MARVELD3, MARCH3, SR-BI, UGTREL7, Galectin-3, KLHL29, ALDH1L2, SIAE, PM17, ASM3A, Guanylate cyc…
33	transport	4987	5.87504e-18	1.37547e-15	5.87504e-18	1.37547e-15	200	Transcobalamin II, PEX26, Pre beta-1 HDL, APOB, RILP (Rab interacting lysosomal protein), PIP5KII, CIDE-B, DNAH5, MMP-12, NHE3, GJC1, FLJ11305, GIPC, Nesprin 3, PLA2, ABCG2, CLN3, OST alpha/beta, GLUT5, P2X5, SERPINE2, MARCH3, SR-BI, UGTREL7, GLRA4, CYBRD1, DAB2, SLC7A8, Guanylate cyclase, Exportin-T, Synaptotagmin, Kir3.1, SLC22A23, PPT1, ZnT4, PEPT1, HMGI/Y, OSTalpha, GLTPD2, SLC5A11, Polycysti…
34	phosphate-containing compound metabolic process	2374	8.12974e-18	1.84736e-15	8.12974e-18	1.84736e-15	121	Pre beta-1 HDL, NUDT16, BPHL, PIP5KII, 3HAO, C9orf103, PLA2, CLN3, FMO5, ALDH1L2, ASM3A, Guanylate cyclase, ACOT11, ALDOB, ENTPD7, FAM20A, PDE, PPT1, PHLPPL, PLRP2, Polycystin, PAQR3, Guanylate cyclase C (GC-C), SULT1C3, ORP-family, GPX, EPHA10, DGAT1, ACSL6, GPR172B, Rab11-FIP3, SGK3, TC10, PG12B, HDL, PKD, PIP5KI, PTP4A3, APOA1, FGFR3, MyHC, MAST205, Rho GTPase, PP2A regulatory, PTPR-mu, SULT1B…
35	glucuronate metabolic process	35	9.98077e-18	2.14198e-15	9.98077e-18	2.14198e-15	16	UGT1A10, UGT2B7, UGT2B11, UGT2A3, UGT1A7, UGT2B28, UGT1A3, UGT1A8, UGT2B17, UGT2B4, UGT1A1, UGT1A4, UGT, UGT1A5, UGT2B15, UGT1A6
36	uronic acid metabolic process	35	9.98077e-18	2.14198e-15	9.98077e-18	2.14198e-15	16	UGT1A10, UGT2B7, UGT2B11, UGT2A3, UGT1A7, UGT2B28, UGT1A3, UGT1A8, UGT2B17, UGT2B4, UGT1A1, UGT1A4, UGT, UGT1A5, UGT2B15, UGT1A6
37	organic substance transport	2602	1.24422e-17	2.59806e-15	1.24422e-17	2.59806e-15	128	Transcobalamin II, PEX26, Pre beta-1 HDL, APOB, RILP (Rab interacting lysosomal protein), PIP5KII, CIDE-B, MMP-12, FLJ11305, GIPC, PLA2, ABCG2, CLN3, OST alpha/beta, GLUT5, SR-BI, UGTREL7, DAB2, SLC7A8, Exportin-T, Synaptotagmin, PPT1, PEPT1, HMGI/Y, OSTalpha, GLTPD2, SLC5A11, Polycystin, CHP2, WIG1, Carboxypeptidase H, Carbonic anhydrase IV, ORP-family, PQLC2, DGAT1, CEACAM, ACSL6, RBP2, KIAA191…
38	homeostatic process	2329	1.34994e-17	2.74464e-15	1.34994e-17	2.74464e-15	119	Calretinin, Pre beta-1 HDL, APOB, 3HAO, NHE3, PLA2, BMP8A, CLN3, WNT7B, SR-BI, CYBRD1, CITED2, DISC1, FAM20A, PDE, PPT1, C2GNT3, HMGI/Y, RASSF2, p16INK4, CHP2, Carbonic anhydrase IV, PDF, PQLC2, GPX, DGAT1, CEACAM, Glis2, Beta-adrenergic receptor, LDL, TRPV6, S100, PPARGC1 (PGC1-alpha), PG12B, HDL, Galpha(q)-specific nucleotide-like GPCRs, Small LDL, LRC19, APOA1, MLL1 (HRX), FGFR3, VAS1, Carbohy…
39	animal organ development	4674	1.53084e-17	3.0029e-15	1.53084e-17	3.0029e-15	190	Syndecan-4, Ephrin-A, GAB1, Pre beta-1 HDL, DNAH5, TBX6, MMP-12, SPRY2, C1TM, FEZ1, ADAR2, Gamma-glutamyltranspeptidase, FLJ11305, Trehalase, UGT1A10, Neuropilin-2, HSD3B2, Collagen V, PLA2, BMP8A, SERA, WNT7B, GLUT5, P2X5, SERPINE2, RBP3, SERPINB6, Guanylate cyclase, FANCA, 4E-BP1, ALDOB, CITED2, Caspase-5, DISC1, CNTN1 (F3), FAM20A, PDE, PPT1, GGT1, GRHL3, ZnT4, C2GNT3, PEPT1, ASNS, HMGI/Y, NOT…
40	xenobiotic metabolic process	211	1.5547e-17	3.0029e-15	1.5547e-17	3.0029e-15	32	BPHL, CYP3A4, UGT1A10, UGT2B7, FMO5, UGT2B11, PON3, UGT1A7, SULT1C3, CES2, S100, SULT1B1, UGT2B28, UGT1A3, CYP2C19, CYP2C9, HSD3B1, UGT1A8, CYP2S1, CNT2, UGT2B17, UGT1A1, Acyl-CoA synthetase, UGT, AL3A1, ABCC2, CYP2B6, UGT1A5, UGT2B15, UGT1A6, OATP-B, SULT1A2
41	establishment of localization	5330	1.93852e-17	3.65294e-15	1.93852e-17	3.65294e-15	208	Transcobalamin II, PEX26, Pre beta-1 HDL, APOB, RILP (Rab interacting lysosomal protein), PIP5KII, CIDE-B, DNAH5, MMP-12, SPRY2, NHE3, GJC1, FEZ1, FLJ11305, GIPC, Nesprin 3, PLA2, ABCG2, CLN3, OST alpha/beta, GLUT5, P2X5, SERPINE2, MARCH3, SR-BI, UGTREL7, GLRA4, CYBRD1, DAB2, SLC7A8, C19orf21, Guanylate cyclase, SGTB, Exportin-T, Synaptotagmin, Kir3.1, SLC22A23, PPT1, ZnT4, PEPT1, HMGI/Y, OSTalph…
42	phosphorus metabolic process	2411	2.6742e-17	4.91925e-15	2.6742e-17	4.91925e-15	121	Pre beta-1 HDL, NUDT16, BPHL, PIP5KII, 3HAO, C9orf103, PLA2, CLN3, FMO5, ALDH1L2, ASM3A, Guanylate cyclase, ACOT11, ALDOB, ENTPD7, FAM20A, PDE, PPT1, PHLPPL, PLRP2, Polycystin, PAQR3, Guanylate cyclase C (GC-C), SULT1C3, ORP-family, GPX, EPHA10, DGAT1, ACSL6, GPR172B, Rab11-FIP3, SGK3, TC10, PG12B, HDL, PKD, PIP5KI, PTP4A3, APOA1, FGFR3, MyHC, MAST205, Rho GTPase, PP2A regulatory, PTPR-mu, SULT1B…
43	response to xenobiotic stimulus	1091	2.75833e-17	4.956e-15	2.75833e-17	4.956e-15	74	Pre beta-1 HDL, BPHL, MMP-12, CYP3A4, UGT1A10, UGT2B7, FMO5, ALDOB, PDE, UGT2B11, p16INK4, PON3, UGT1A7, Carbonic anhydrase IV, SULT1C3, GPX, CES2, S100, PPARGC1 (PGC1-alpha), HDL, Galpha(q)-specific nucleotide-like GPCRs, APOA1, Rho GTPase, PTPR-mu, SULT1B1, UGT2B28, Prickle-1, eEF1A1, LPH, E2F1, p14ARF, UGT1A3, CYP2C19, ACE1, CYP2C9, HSD3B1, Galpha(q)-specific amine GPCRs, Galpha(i)-specific am…
44	response to extracellular stimulus	1194	2.91755e-17	5.12295e-15	2.91755e-17	5.12295e-15	78	Pre beta-1 HDL, CIDE-B, PLA2, BMP8A, ABCG2, SR-BI, TyrRS, TMIGD1, 4E-BP1, ALDOB, ACDS, ZnT4, ASNS, PLRP2, p16INK4, Kallikrein 1, PDF, GPX, Tenascin-C, ACSL6, Beta-adrenergic receptor, PPARGC1 (PGC1-alpha), HDL, Galpha(q)-specific nucleotide-like GPCRs, PKD, APOA1, MyHC, ChREBP, Fibrillin, APOA4, PRKD1, ABP1, SLC7A5, LPH, WNT, p19, p14ARF, ACE1, CYP2C9, HSD3B1, SUIS, Galpha(q)-specific amine GPCRs…
45	anatomical structure development	8150	3.24142e-17	5.56516e-15	3.24142e-17	5.56516e-15	281	Syndecan-4, Ephrin-A, GAB1, PGCP, Pre beta-1 HDL, APOB, PIP5KII, GAS7, DNAH5, TBX6, MMP-12, SPRY2, MILI, C1TM, FEZ1, ADAR2, Gamma-glutamyltranspeptidase, FLJ11305, Trehalase, Tmem198, UGT1A10, Neuropilin-2, HSD3B2, Tubulin alpha 8, Collagen V, PLA2, BMP8A, SERA, ABCG2, WNT7B, GLUT5, P2X5, SERPINE2, RBP3, Alpha 1-antitrypsin, UGTREL7, MN1, SERPINB6, Galectin-3, DAB2, Tiam1, TNNT1, UNC5A, Guanylate…
46	plasma lipoprotein particle organization	79	4.04422e-17	6.79252e-15	4.04422e-17	6.79252e-15	21	Pre beta-1 HDL, APOB, CIDE-B, PLA2, SR-BI, DGAT1, LDL, PG12B, HDL, Small LDL, APOA1, APOA4, CES1, Mfsd2, MTP, Nascent HDL, APOC3, Acyl-CoA synthetase, Large LDL, HDL proteins, mmLDL
47	carboxylic acid transport	425	4.31213e-17	7.08842e-15	4.31213e-17	7.08842e-15	44	GIPC, PLA2, ABCG2, CLN3, OST alpha/beta, UGTREL7, SLC7A8, OSTalpha, PQLC2, CEACAM, ACSL6, RBP2, PG12B, HDL, SLC36A1, EBP50, SLC26A3 (DRA), TRPC, SLC7A5, UGT1A3, SLC7A9, ACE1, ACE2, Galpha(i)-specific amine GPCRs, SLC43A2, Mfsd2, Fatty acid-binding protein, SLC17A8, CRABP2, SLC10A2, Acyl-CoA synthetase, UGT, CD36, SLC1A1/EAAT3, rBAT, HDL proteins, ABCC2, UGT1A5, SLC38A2, Presenilin, FXR, OATP-B, I…
48	organic hydroxy compound transport	283	4.96295e-17	7.98828e-15	4.96295e-17	7.98828e-15	36	Pre beta-1 HDL, APOB, PIP5KII, OST alpha/beta, SR-BI, Synaptotagmin, OSTalpha, SLC5A11, ORP-family, CEACAM, LDL, HDL, Small LDL, APOA1, APOA4, CES1, Galpha(q)-specific amine GPCRs, Galpha(i)-specific amine GPCRs, NPC1, MTP, Nascent HDL, SLC10A2, OSBPL3, APOC3, CD36, Aquaporin-11, Large LDL, HDL proteins, Galpha(s)-specific amine GPCRs, ABCC2, SLC5A1, mmLDL, FXR, Caveolin-1, OATP-B, OSTbeta
49	organic anion transport	547	5.21904e-17	8.22903e-15	5.21904e-17	8.22903e-15	50	GIPC, PLA2, ABCG2, CLN3, OST alpha/beta, UGTREL7, SLC7A8, OSTalpha, GLTPD2, Carbonic anhydrase IV, PQLC2, CEACAM, ACSL6, RBP2, GPR172B, PG12B, HDL, SLC36A1, EBP50, SLC26A3 (DRA), TRPC, SLC7A5, UGT1A3, SLC7A9, ACE1, ACE2, Galpha(i)-specific amine GPCRs, SLC43A2, Mfsd2, Slc39a14 (Zip14), MTP, Fatty acid-binding protein, SLC17A8, CRABP2, SLC10A2, GLUT2, Acyl-CoA synthetase, UGT, CD36, SLC1A1/EAAT3, …
50	plasma lipoprotein particle assembly	53	5.46259e-17	8.44079e-15	5.46259e-17	8.44079e-15	18	Pre beta-1 HDL, APOB, CIDE-B, DGAT1, LDL, HDL, Small LDL, APOA1, APOA4, CES1, Mfsd2, MTP, Nascent HDL, APOC3, Acyl-CoA synthetase, Large LDL, HDL proteins, mmLDL

## Sheet: GO Localizations
Enrichment analysis report
Enrichment by GO Localizations					Deficient vs Proficient
#	Localizations	Total	pValue	Min FDR	p-value	FDR	In Data	Network Objects from Active Data
1	cell periphery	8371	2.84361e-25	1.93081e-22	2.84361e-25	1.93081e-22	296	Calretinin, Syndecan-4, GAB1, BCMP101, Transcobalamin II, ULBP2, MS4A7, APOB, GAS7, CDHR5, MMP-12, SPRY2, Neuropeptide S receptor, NHE3, GJC1, FEZ1, Tissue factor, Trehalase, Tmem198, GIPC, Neuropilin-2, CNKSR3, EMP3, ABCG2, CLN3, WNT7B, OST alpha/beta, GLUT5, P2X5, SERPINE2, RBP3, Alpha 1-antitrypsin, MICAL, SR-BI, SERPINB6, GLRA4, CYBRD1, Galectin-3, EpCAM-MT, DAB2, ARHGAP10, SLC7A8, Tiam1, PM1…
2	membrane	12891	6.70569e-22	2.27658e-19	6.70569e-22	2.27658e-19	388	Calretinin, Syndecan-4, BCMP101, FLJ11259, Transcobalamin II, PEX26, ULBP2, MS4A7, APOB, RILP (Rab interacting lysosomal protein), BPHL, CIDE-B, 3HAO, GAS7, CREB-H, CDHR5, SPRY2, Neuropeptide S receptor, C1TM, NHE3, GJC1, FEZ1, CYP3A4, Tissue factor, Trehalase, Tmem198, ACBD5, UGT1A10, UGT2B7, GIPC, Neuropilin-2, HSD3B2, Nesprin 3, CNKSR3, EMP3, Wscd1, ABCG2, CLN3, WNT7B, OST alpha/beta, GLUT5, F…
3	brush border	169	1.73556e-21	3.92816e-19	1.73556e-21	3.92816e-19	32	CDHR5, NHE3, Trehalase, GIPC, ABCG2, CYBRD1, PEPT1, Carbonic anhydrase IV, RGS19, EBP50, SLC26A3 (DRA), LPH, MYO7B, SLC7A9, ACE1, ACE2, SUIS, MTP, CNT2, GLUT2, Filamin A, SHANK2, CD36, rBAT, CD13, SLC34A3, ABCC2, Brush border myosin I, SLC5A1, SLC38A2, IKEPP, Neprilysin
4	plasma membrane	7737	4.36913e-21	7.4166e-19	4.36913e-21	7.4166e-19	269	Calretinin, Syndecan-4, BCMP101, Transcobalamin II, ULBP2, MS4A7, APOB, GAS7, CDHR5, SPRY2, Neuropeptide S receptor, NHE3, GJC1, FEZ1, Tissue factor, Trehalase, Tmem198, Neuropilin-2, CNKSR3, EMP3, ABCG2, CLN3, WNT7B, OST alpha/beta, GLUT5, P2X5, MICAL, SR-BI, SERPINB6, GLRA4, CYBRD1, Galectin-3, EpCAM-MT, DAB2, ARHGAP10, SLC7A8, Tiam1, PM17, C19orf21, UNC5A, TMIGD1, KCTD15, CNTN1 (F3), Kir3.1, S…
5	cluster of actin-based cell projections	252	8.05548e-19	1.09393e-16	8.05548e-19	1.09393e-16	35	Calretinin, CDHR5, NHE3, Trehalase, GIPC, ABCG2, CYBRD1, Tiam1, PEPT1, Carbonic anhydrase IV, RGS19, EBP50, SLC26A3 (DRA), CDC14a, LPH, MYO7B, SLC7A9, ACE1, ACE2, SUIS, MTP, CNT2, GLUT2, Filamin A, SHANK2, CD36, rBAT, CD13, SLC34A3, ABCC2, Brush border myosin I, SLC5A1, SLC38A2, IKEPP, Neprilysin
6	vesicle	4632	2.11152e-18	2.38954e-16	2.11152e-18	2.38954e-16	182	Syndecan-4, PGCP, APOB, RILP (Rab interacting lysosomal protein), CIDE-B, GIPC2, CDHR5, NHE3, Trehalase, Tmem198, GIPC, Tubulin alpha 8, SERA, CLN3, WNT7B, GLUT5, SERPINE2, RBP3, Alpha 1-antitrypsin, MARVELD3, MARCH3, MICAL, SR-BI, SERPINB6, CYBRD1, Galectin-3, ALDH1L2, AKR7A4, DAB2, ARHGAP10, SIAE, PM17, ASM3A, ACOT11, ALDOB, ENTPD7, DISC1, Synaptotagmin, CNTN1 (F3), Carbonic anhydrase I, FAM20A…
7	extracellular vesicle	2256	6.18269e-18	5.99721e-16	6.18269e-18	5.99721e-16	112	Syndecan-4, PGCP, APOB, GIPC2, CDHR5, NHE3, Trehalase, GIPC, SERA, WNT7B, GLUT5, SERPINE2, RBP3, Alpha 1-antitrypsin, SR-BI, SERPINB6, CYBRD1, Galectin-3, ALDH1L2, AKR7A4, SIAE, PM17, ASM3A, ACOT11, ALDOB, CNTN1 (F3), Carbonic anhydrase I, FAM20A, TSPAN6, PPT1, GGT1, MGAT4A, SUSD2, Polycystin, PON3, Carboxypeptidase H, Carbonic anhydrase IV, Kallikrein 1, PDF, Ep-CAM, C8gamma, MGAM, TC10, Kallist…
8	extracellular membrane-bounded organelle	2268	9.11028e-18	6.8732e-16	9.11028e-18	6.8732e-16	112	Syndecan-4, PGCP, APOB, GIPC2, CDHR5, NHE3, Trehalase, GIPC, SERA, WNT7B, GLUT5, SERPINE2, RBP3, Alpha 1-antitrypsin, SR-BI, SERPINB6, CYBRD1, Galectin-3, ALDH1L2, AKR7A4, SIAE, PM17, ASM3A, ACOT11, ALDOB, CNTN1 (F3), Carbonic anhydrase I, FAM20A, TSPAN6, PPT1, GGT1, MGAT4A, SUSD2, Polycystin, PON3, Carboxypeptidase H, Carbonic anhydrase IV, Kallikrein 1, PDF, Ep-CAM, C8gamma, MGAM, TC10, Kallist…
9	extracellular organelle	2268	9.11028e-18	6.8732e-16	9.11028e-18	6.8732e-16	112	Syndecan-4, PGCP, APOB, GIPC2, CDHR5, NHE3, Trehalase, GIPC, SERA, WNT7B, GLUT5, SERPINE2, RBP3, Alpha 1-antitrypsin, SR-BI, SERPINB6, CYBRD1, Galectin-3, ALDH1L2, AKR7A4, SIAE, PM17, ASM3A, ACOT11, ALDOB, CNTN1 (F3), Carbonic anhydrase I, FAM20A, TSPAN6, PPT1, GGT1, MGAT4A, SUSD2, Polycystin, PON3, Carboxypeptidase H, Carbonic anhydrase IV, Kallikrein 1, PDF, Ep-CAM, C8gamma, MGAM, TC10, Kallist…
10	extracellular exosome	2226	1.80984e-17	1.22888e-15	1.80984e-17	1.22888e-15	110	Syndecan-4, PGCP, APOB, GIPC2, CDHR5, NHE3, Trehalase, GIPC, SERA, WNT7B, GLUT5, Alpha 1-antitrypsin, SR-BI, SERPINB6, CYBRD1, Galectin-3, ALDH1L2, AKR7A4, SIAE, PM17, ASM3A, ACOT11, ALDOB, CNTN1 (F3), Carbonic anhydrase I, FAM20A, TSPAN6, PPT1, GGT1, MGAT4A, SUSD2, Polycystin, PON3, Carboxypeptidase H, Carbonic anhydrase IV, Kallikrein 1, PDF, Ep-CAM, C8gamma, MGAM, TC10, Kallistatin, APOA1, VAS…
11	apical part of cell	656	5.03254e-17	3.10645e-15	5.03254e-17	3.10645e-15	53	CDHR5, NHE3, CNKSR3, ABCG2, GLUT5, SR-BI, CYBRD1, DAB2, SLC7A8, PEPT1, SLC5A11, Carbonic anhydrase IV, Kallikrein 1, KIAA1919, Ep-CAM, MGAM, TRPV6, Neuregulin 1, SLC36A1, EBP50, SLC26A3 (DRA), ACY3, SLC7A5, MYO7B, SLC7A9, ACE2, Presenilin 2, SUIS, LZTS1, TMEM24, Slc39a14 (Zip14), BTD, SCRIB, Mucin 17, SLC10A2, GLUT2, SHANK2, CD36, SLC1A1/EAAT3, rBAT, SLC34A3, ABCC2, GPR116, P2Y1, Brush border myo…
12	apical plasma membrane	526	6.69162e-17	3.78634e-15	6.69162e-17	3.78634e-15	47	CDHR5, NHE3, CNKSR3, ABCG2, GLUT5, SR-BI, CYBRD1, DAB2, SLC7A8, PEPT1, SLC5A11, Carbonic anhydrase IV, KIAA1919, Ep-CAM, MGAM, TRPV6, Neuregulin 1, SLC36A1, EBP50, SLC26A3 (DRA), ACY3, SLC7A5, SLC7A9, ACE2, Presenilin 2, SUIS, LZTS1, TMEM24, Slc39a14 (Zip14), SCRIB, Mucin 17, SLC10A2, GLUT2, SHANK2, CD36, SLC1A1/EAAT3, rBAT, SLC34A3, ABCC2, P2Y1, Brush border myosin I, P2Y4, IL6RA, SLC5A1, IKEPP,…
13	endomembrane system	5954	7.77567e-17	4.06129e-15	7.77567e-17	4.06129e-15	212	Syndecan-4, PGCP, ULBP2, MS4A7, APOB, RILP (Rab interacting lysosomal protein), CIDE-B, CREB-H, CDHR5, NHE3, FEZ1, CYP3A4, FLJ11305, UGT1A10, UGT2B7, GIPC, HSD3B2, Nesprin 3, Tubulin alpha 8, Wscd1, CLN3, WNT7B, GLUT5, FMO5, SERPINE2, C6orf97, Alpha 1-antitrypsin, MARCH3, MICAL, UGTREL7, SERPINB6, Galectin-3, DAB2, ARHGAP10, PM17, ALDOB, ENTPD7, DISC1, Exportin-T, FAM20A, PPT1, GGT1, MGAT4A, ZnT4…
14	extracellular space	4034	2.71477e-15	1.31666e-13	2.71477e-15	1.31666e-13	157	Syndecan-4, PGCP, Transcobalamin II, ULBP2, APOB, GIPC2, CDHR5, MMP-12, NHE3, Tissue factor, Trehalase, GIPC, BMP8A, SERA, WNT7B, GLUT5, SERPINE2, RBP3, Alpha 1-antitrypsin, SR-BI, SERPINB6, CYBRD1, Galectin-3, ALDH1L2, AKR7A4, SIAE, PM17, ASM3A, TyrRS, ACOT11, ALDOB, CNTN1 (F3), Carbonic anhydrase I, FAM20A, TSPAN6, PPT1, GGT1, MGAT4A, PLRP2, SUSD2, Polycystin, PON3, Carboxypeptidase H, Carbonic…
15	brush border membrane	93	4.6983e-15	2.12677e-13	4.6983e-15	2.12677e-13	20	CDHR5, NHE3, ABCG2, CYBRD1, Carbonic anhydrase IV, EBP50, SLC26A3 (DRA), SLC7A9, ACE1, ACE2, MTP, CNT2, GLUT2, SHANK2, CD36, rBAT, CD13, SLC34A3, ABCC2, SLC5A1
16	plasma membrane region	1618	1.0578e-13	4.48903e-12	1.0578e-13	4.48903e-12	82	Calretinin, CDHR5, SPRY2, NHE3, Neuropilin-2, CNKSR3, ABCG2, CLN3, GLUT5, SR-BI, GLRA4, CYBRD1, DAB2, SLC7A8, Tiam1, UNC5A, CNTN1 (F3), Kir3.1, PEPT1, OSTalpha, SLC5A11, PHLPPL, Polycystin, Carboxypeptidase H, Carbonic anhydrase IV, KIAA1919, Ep-CAM, MGAM, TRPV6, Rab11-FIP3, Neuregulin 1, EPS8L3, SLC36A1, EBP50, SLC26A3 (DRA), eEF1A1, ACY3, HPGD, SLC7A5, PIP5K1A, S100P, GRIP2, SLC7A9, ACE1, ACE2,…
17	extracellular region	5751	1.81028e-13	7.23045e-12	1.81028e-13	7.23045e-12	196	Syndecan-4, Ephrin-A, PGCP, Transcobalamin II, ULBP2, APOB, GIPC2, DNAH5, CDHR5, MMP-12, NHE3, Tissue factor, Trehalase, GIPC, Neuropilin-2, Collagen V, BMP8A, SERA, WNT7B, GLUT5, SERPINE2, RBP3, Alpha 1-antitrypsin, Meprin, SR-BI, SERPINB6, CYBRD1, Galectin-3, GRTP1, ALDH1L2, AKR7A4, SIAE, PM17, sFGL2, ASM3A, TyrRS, ACOT11, ALDOB, CNTN1 (F3), Carbonic anhydrase I, FAM20A, TSPAN6, PPT1, GGT1, MGA…
18	cell projection membrane	454	2.33674e-12	8.81469e-11	2.33674e-12	8.81469e-11	37	CDHR5, SPRY2, NHE3, ABCG2, SR-BI, CYBRD1, SLC7A8, Tiam1, UNC5A, PHLPPL, Polycystin, Carbonic anhydrase IV, Neuregulin 1, EPS8L3, EBP50, SLC26A3 (DRA), eEF1A1, SLC7A5, PIP5K1A, S100P, SLC7A9, ACE1, ACE2, Paralemmin, MTP, PDXP, Epsilon-sarcoglycan, CNT2, GLUT2, SHANK2, CD36, rBAT, Fascin, CD13, SLC34A3, ABCC2, SLC5A1
19	endoplasmic reticulum	2598	3.38239e-12	1.20876e-10	3.38239e-12	1.20876e-10	108	PGCP, ULBP2, APOB, CIDE-B, CREB-H, CYP3A4, UGT1A10, UGT2B7, HSD3B2, Nesprin 3, CLN3, WNT7B, FMO5, Alpha 1-antitrypsin, UGTREL7, PM17, ALDOB, FAM20A, GGT1, MGAT4A, NOTCH2 receptor, OSTalpha, UGT2B11, Polycystin, Tmem195, PON3, UGT1A7, Carbonic anhydrase IV, Guanylate cyclase C (GC-C), Tenascin-C, DGAT1, ACSL6, C12orf28, CES2, FKBP9L, COL5A3, PG12B, PAFAH2, APOA1, FGFR3, SLC36A1, VAS1, UGT2B28, APO…
20	plasma membrane bounded cell projection	2918	3.75889e-11	1.27614e-09	3.75889e-11	1.27614e-09	114	Calretinin, RILP (Rab interacting lysosomal protein), GAS7, DNAH5, CDHR5, SPRY2, NHE3, FEZ1, GIPC, Neuropilin-2, ABCG2, CLN3, C6orf97, MICAL, SR-BI, GLRA4, CYBRD1, Galectin-3, SLC7A8, Tiam1, UNC5A, TMIGD1, DISC1, CNTN1 (F3), PPT1, CENPJ, NOTCH2 receptor, PHLPPL, PLRP2, Polycystin, GDPD2, Carboxypeptidase H, Carbonic anhydrase IV, EPHA10, Glis2, PPARGC1 (PGC1-alpha), Neuregulin 1, EPS8L3, alpha-TA…
21	cell projection	3035	4.50154e-11	1.4555e-09	4.50154e-11	1.4555e-09	117	Calretinin, RILP (Rab interacting lysosomal protein), GAS7, DNAH5, CDHR5, SPRY2, NHE3, FEZ1, GIPC, Neuropilin-2, ABCG2, CLN3, C6orf97, MICAL, SR-BI, GLRA4, CYBRD1, Galectin-3, SLC7A8, Tiam1, UNC5A, TMIGD1, DISC1, CNTN1 (F3), PPT1, CENPJ, NOTCH2 receptor, PHLPPL, PLRP2, Polycystin, GDPD2, Carboxypeptidase H, Carbonic anhydrase IV, EPHA10, Glis2, PPARGC1 (PGC1-alpha), Neuregulin 1, EPS8L3, alpha-TA…
22	organelle membrane	4588	1.8493e-10	5.70761e-09	1.8493e-10	5.70761e-09	156	FLJ11259, PEX26, APOB, RILP (Rab interacting lysosomal protein), BPHL, CIDE-B, 3HAO, CREB-H, NHE3, CYP3A4, ACBD5, UGT1A10, UGT2B7, GIPC, HSD3B2, Nesprin 3, Wscd1, ABCG2, CLN3, WNT7B, GLUT5, FMO5, Alpha 1-antitrypsin, MARCH3, MICAL, SR-BI, UGTREL7, SERPINB6, CYBRD1, Galectin-3, DAB2, ARHGAP10, PM17, ALDOB, ENTPD7, ACDS, MGAT4A, ZnT4, C2GNT3, NOTCH2 receptor, OSTalpha, PHLPPL, PLRP2, UGT2B11, Polyc…
23	membrane-bounded organelle	16420	2.033e-10	6.00178e-09	2.033e-10	6.00178e-09	420	Calretinin, ZNF189, Syndecan-4, RASSF5, FLJ11259, PGCP, Transcobalamin II, PEX26, ULBP2, MS4A7, NUDT16, APOB, RILP (Rab interacting lysosomal protein), BPHL, CIDE-B, 3HAO, GIPC2, mt-tRNA, CREB-H, DNAH5, CDHR5, TBX6, MMP-12, SPRY2, MILI, C1TM, NHE3, FEZ1, CYP3A4, ADAR2, FLJ11305, Trehalase, Tmem198, ACBD5, UGT1A10, UGT2B7, GIPC, HSD3B2, Nesprin 3, Tubulin alpha 8, Wscd1, SERA, GPATC3, ABCG2, CLN3,…
24	organelle	17521	2.60747e-09	7.37697e-08	2.60747e-09	7.37697e-08	437	Calretinin, ZNF189, Syndecan-4, RASSF5, FLJ11259, PGCP, Transcobalamin II, PEX26, ULBP2, MS4A7, NUDT16, APOB, RILP (Rab interacting lysosomal protein), BPHL, CIDE-B, 3HAO, GIPC2, GAS7, mt-tRNA, CREB-H, DNAH5, CDHR5, TBX6, MMP-12, SPRY2, MILI, C1TM, NHE3, FEZ1, CYP3A4, ADAR2, FLJ11305, Trehalase, Tmem198, ACBD5, UGT1A10, UGT2B7, GIPC, HSD3B2, Nesprin 3, Tubulin alpha 8, Wscd1, SERA, GPATC3, ABCG2,…
25	cytoplasmic vesicle	3062	1.98082e-08	5.37991e-07	1.98082e-08	5.37991e-07	109	APOB, RILP (Rab interacting lysosomal protein), CIDE-B, NHE3, Tmem198, GIPC, Tubulin alpha 8, CLN3, WNT7B, GLUT5, SERPINE2, Alpha 1-antitrypsin, MARVELD3, MARCH3, MICAL, SR-BI, SERPINB6, Galectin-3, DAB2, ARHGAP10, PM17, ENTPD7, DISC1, PPT1, ZnT4, PLRP2, Polycystin, Carboxypeptidase H, Carbonic anhydrase IV, Kallikrein 1, DGAT1, RGS19, MGAM, Rab11-FIP3, SGK3, TC10, Kallistatin, PTP4A3, APOA1, FGF…
26	intracellular vesicle	3068	2.19607e-08	5.73512e-07	2.19607e-08	5.73512e-07	109	APOB, RILP (Rab interacting lysosomal protein), CIDE-B, NHE3, Tmem198, GIPC, Tubulin alpha 8, CLN3, WNT7B, GLUT5, SERPINE2, Alpha 1-antitrypsin, MARVELD3, MARCH3, MICAL, SR-BI, SERPINB6, Galectin-3, DAB2, ARHGAP10, PM17, ENTPD7, DISC1, PPT1, ZnT4, PLRP2, Polycystin, Carboxypeptidase H, Carbonic anhydrase IV, Kallikrein 1, DGAT1, RGS19, MGAM, Rab11-FIP3, SGK3, TC10, Kallistatin, PTP4A3, APOA1, FGF…
27	organelle subcompartment	1948	2.6189e-08	6.58606e-07	2.6189e-08	6.58606e-07	78	MS4A7, APOB, CIDE-B, CREB-H, CYP3A4, UGT1A10, UGT2B7, HSD3B2, CLN3, FMO5, UGTREL7, PM17, ALDOB, MGAT4A, NOTCH2 receptor, OSTalpha, UGT2B11, Tmem195, PON3, UGT1A7, Carbonic anhydrase IV, Guanylate cyclase C (GC-C), DGAT1, ACSL6, C12orf28, Rab11-FIP3, PAFAH2, VAS1, COG5, UGT2B28, PRKD1, Soluble calcium-activated nucleotidase 1, Porcn, SLC39A13, PIP4K2B, UGT1A3, TM4SF20, CYP2C19, CYP2C9, HSD3B1, Pre…
28	basal part of cell	399	2.96601e-08	7.19258e-07	2.96601e-08	7.19258e-07	28	SR-BI, SLC7A8, OSTalpha, Polycystin, Carbonic anhydrase IV, Ep-CAM, Neuregulin 1, HPGD, SLC7A5, ACE1, Paralemmin, SLC43A2, LI-cadherin, Slc39a14 (Zip14), MTP, SCRIB, LL5beta, GLUT2, P2Y1, Brush border myosin I, P2Y4, SLC5A1, PMCA4, KCNQ4, Ferroportin 1, Caveolin-1, OATP-B, OSTbeta
29	nuclear outer membrane-endoplasmic reticulum membrane network	1551	3.73265e-08	8.73955e-07	3.73265e-08	8.73955e-07	66	APOB, CIDE-B, CREB-H, CYP3A4, UGT1A10, UGT2B7, HSD3B2, Nesprin 3, CLN3, FMO5, UGTREL7, PM17, ALDOB, NOTCH2 receptor, OSTalpha, UGT2B11, Tmem195, PON3, UGT1A7, Guanylate cyclase C (GC-C), DGAT1, ACSL6, C12orf28, PAFAH2, VAS1, UGT2B28, Soluble calcium-activated nucleotidase 1, Porcn, SLC39A13, PIP4K2B, UGT1A3, TM4SF20, CYP2C19, CYP2C9, HSD3B1, Presenilin 2, HSD17B2, TMEM24, UGT1A8, Mfsd2, VPS13A, C…
30	endoplasmic reticulum membrane	1520	3.9817e-08	9.01191e-07	3.9817e-08	9.01191e-07	65	APOB, CIDE-B, CREB-H, CYP3A4, UGT1A10, UGT2B7, HSD3B2, CLN3, FMO5, UGTREL7, PM17, ALDOB, NOTCH2 receptor, OSTalpha, UGT2B11, Tmem195, PON3, UGT1A7, Guanylate cyclase C (GC-C), DGAT1, ACSL6, C12orf28, PAFAH2, VAS1, UGT2B28, Soluble calcium-activated nucleotidase 1, Porcn, SLC39A13, PIP4K2B, UGT1A3, TM4SF20, CYP2C19, CYP2C9, HSD3B1, Presenilin 2, HSD17B2, TMEM24, UGT1A8, Mfsd2, VPS13A, CYP2S1, GPT,…
31	endoplasmic reticulum subcompartment	1528	4.83251e-08	1.05848e-06	4.83251e-08	1.05848e-06	65	APOB, CIDE-B, CREB-H, CYP3A4, UGT1A10, UGT2B7, HSD3B2, CLN3, FMO5, UGTREL7, PM17, ALDOB, NOTCH2 receptor, OSTalpha, UGT2B11, Tmem195, PON3, UGT1A7, Guanylate cyclase C (GC-C), DGAT1, ACSL6, C12orf28, PAFAH2, VAS1, UGT2B28, Soluble calcium-activated nucleotidase 1, Porcn, SLC39A13, PIP4K2B, UGT1A3, TM4SF20, CYP2C19, CYP2C9, HSD3B1, Presenilin 2, HSD17B2, TMEM24, UGT1A8, Mfsd2, VPS13A, CYP2S1, GPT,…
32	bounding membrane of organelle	2612	7.10369e-08	1.50731e-06	7.10369e-08	1.50731e-06	95	FLJ11259, PEX26, APOB, RILP (Rab interacting lysosomal protein), BPHL, CIDE-B, CREB-H, NHE3, ACBD5, HSD3B2, Nesprin 3, Wscd1, CLN3, WNT7B, GLUT5, Alpha 1-antitrypsin, MARCH3, MICAL, SR-BI, SERPINB6, CYBRD1, Galectin-3, DAB2, ARHGAP10, PM17, ALDOB, ENTPD7, MGAT4A, ZnT4, C2GNT3, NOTCH2 receptor, PHLPPL, PLRP2, Polycystin, Carboxypeptidase H, Carbonic anhydrase IV, PAQR3, PQLC2, DGAT1, ACSL6, RGS19,…
33	basal plasma membrane	374	1.11074e-07	2.28544e-06	1.11074e-07	2.28544e-06	26	SR-BI, SLC7A8, OSTalpha, Polycystin, Carbonic anhydrase IV, Ep-CAM, HPGD, SLC7A5, ACE1, Paralemmin, SLC43A2, LI-cadherin, Slc39a14 (Zip14), MTP, SCRIB, GLUT2, P2Y1, Brush border myosin I, P2Y4, SLC5A1, PMCA4, KCNQ4, Ferroportin 1, Caveolin-1, OATP-B, OSTbeta
34	basolateral plasma membrane	340	2.58032e-07	5.15305e-06	2.58032e-07	5.15305e-06	24	SR-BI, SLC7A8, OSTalpha, Polycystin, Carbonic anhydrase IV, Ep-CAM, HPGD, SLC7A5, Paralemmin, SLC43A2, LI-cadherin, Slc39a14 (Zip14), MTP, SCRIB, GLUT2, P2Y1, Brush border myosin I, P2Y4, SLC5A1, PMCA4, Ferroportin 1, Caveolin-1, OATP-B, OSTbeta
35	microvillus	130	6.10366e-07	1.18411e-05	6.10366e-07	1.18411e-05	14	CDHR5, SR-BI, SLC7A8, EBP50, SLC7A5, S100P, MYO7B, MTP, CALML4, SLC10A2, Fascin, ENPP7, Brush border myosin I, I-FABP
36	cell junction	2710	7.07085e-07	1.33364e-05	7.07085e-07	1.33364e-05	94	Calretinin, Syndecan-4, GAB1, GJC1, ADAR2, GIPC, Neuropilin-2, CLN3, P2X5, SERPINE2, C6orf97, MARVELD3, MICAL, GLRA4, DAB2, Tiam1, C19orf21, TMIGD1, 4E-BP1, DISC1, CNTN1 (F3), Kir3.1, PPT1, HMGI/Y, Carboxypeptidase H, Tenascin-C, Ep-CAM, eEF1A2, ZNF185, Rab11-FIP3, Neuregulin 1, FGFR3, Connexin 30.3, alpha-TAT1, MAST205, VAS1, PTPR-mu, APOA4, PRKD1, ABP1, Porcn, EZH2, TM4SF20, PIP5K1A, GRIP2, RIM…
37	vacuole	1040	1.72824e-06	3.17155e-05	1.72824e-06	3.17155e-05	46	Syndecan-4, FLJ11259, PGCP, Transcobalamin II, APOB, RILP (Rab interacting lysosomal protein), CLN3, MARCH3, SR-BI, CYBRD1, DAB2, SIAE, PPT1, ZnT4, PQLC2, eEF1A2, FGFR3, SLC36A1, VAS1, ASAHL, PRKD1, eEF1A1, SLC7A5, PIP4K2B, CLN5, ACE1, Presenilin 2, NET1(TSPAN1), NPC1, VPS13A, IFITM2, Slc39a14 (Zip14), CL6S, GPR137B, Psapl1, ANKRD27(Varp), rBAT, CD13, PPAL, TMEM224, AGTPBP1, Cathepsin A, CLCN5, M…
38	vacuolar membrane	588	2.90304e-06	5.18727e-05	2.90304e-06	5.18727e-05	31	FLJ11259, RILP (Rab interacting lysosomal protein), CLN3, SR-BI, CYBRD1, DAB2, ZnT4, PQLC2, eEF1A2, SLC36A1, VAS1, PRKD1, eEF1A1, SLC7A5, CLN5, Presenilin 2, NET1(TSPAN1), NPC1, VPS13A, IFITM2, Slc39a14 (Zip14), GPR137B, rBAT, CD13, PPAL, TMEM224, AGTPBP1, Cathepsin A, CLCN5, Mucolipin-1, TM4SF5
39	intracellular membrane-bounded organelle	15255	4.62109e-06	8.04543e-05	4.62109e-06	8.04543e-05	374	Calretinin, ZNF189, Syndecan-4, RASSF5, FLJ11259, PGCP, Transcobalamin II, PEX26, ULBP2, MS4A7, NUDT16, APOB, RILP (Rab interacting lysosomal protein), BPHL, CIDE-B, 3HAO, mt-tRNA, CREB-H, TBX6, MMP-12, SPRY2, MILI, C1TM, NHE3, FEZ1, CYP3A4, ADAR2, FLJ11305, Tmem198, ACBD5, UGT1A10, UGT2B7, GIPC, HSD3B2, Nesprin 3, Tubulin alpha 8, Wscd1, GPATC3, ABCG2, CLN3, WNT7B, GLUT5, FMO5, SERPINE2, C6orf97…
40	anchoring junction	1016	4.9781e-06	8.45032e-05	4.9781e-06	8.45032e-05	44	Calretinin, Syndecan-4, GAB1, GJC1, MARVELD3, DAB2, Tiam1, C19orf21, TMIGD1, HMGI/Y, Tenascin-C, Ep-CAM, ZNF185, FGFR3, Connexin 30.3, alpha-TAT1, MAST205, PTPR-mu, PRKD1, ABP1, TM4SF20, PIP5K1A, LI-cadherin, PDXP, Ajuba, SCRIB, LL5beta, Kazrin, LAMA1, Beta-parvin, PLAU (UPA), GLUT2, Filamin A, CSDA, ITGBL1, TRPC6, PMP22, Fascin, ABCC2, ARHGAP21, SLC5A1, IKEPP, Neprilysin, Caveolin-1
41	lysosome	925	6.05732e-06	9.79267e-05	6.05732e-06	9.79267e-05	41	Syndecan-4, FLJ11259, PGCP, Transcobalamin II, APOB, RILP (Rab interacting lysosomal protein), CLN3, MARCH3, SR-BI, CYBRD1, DAB2, SIAE, PPT1, ZnT4, PQLC2, eEF1A2, FGFR3, SLC36A1, VAS1, ASAHL, eEF1A1, SLC7A5, CLN5, ACE1, Presenilin 2, NET1(TSPAN1), NPC1, VPS13A, IFITM2, Slc39a14 (Zip14), CL6S, GPR137B, Psapl1, ANKRD27(Varp), CD13, PPAL, Cathepsin A, CLCN5, Mucolipin-1, TM4SF5, TINAG
42	lytic vacuole	925	6.05732e-06	9.79267e-05	6.05732e-06	9.79267e-05	41	Syndecan-4, FLJ11259, PGCP, Transcobalamin II, APOB, RILP (Rab interacting lysosomal protein), CLN3, MARCH3, SR-BI, CYBRD1, DAB2, SIAE, PPT1, ZnT4, PQLC2, eEF1A2, FGFR3, SLC36A1, VAS1, ASAHL, eEF1A1, SLC7A5, CLN5, ACE1, Presenilin 2, NET1(TSPAN1), NPC1, VPS13A, IFITM2, Slc39a14 (Zip14), CL6S, GPR137B, Psapl1, ANKRD27(Varp), CD13, PPAL, Cathepsin A, CLCN5, Mucolipin-1, TM4SF5, TINAG
43	vesicle membrane	1454	8.74393e-06	0.000138073	8.74393e-06	0.000138073	56	APOB, RILP (Rab interacting lysosomal protein), CIDE-B, NHE3, GIPC, CLN3, WNT7B, GLUT5, MARCH3, MICAL, SR-BI, SERPINB6, Galectin-3, DAB2, ARHGAP10, PM17, ENTPD7, ZnT4, PLRP2, Polycystin, Carboxypeptidase H, Carbonic anhydrase IV, DGAT1, MGAM, Rab11-FIP3, TC10, VAS1, Ephrin-A receptor 8, MTMR4, SLC39A13, ACE2, STK10, Stonin-1, NPC1, VPS13A, IFITM2, Slc39a14 (Zip14), SLC17A8, CNT2, PLAU (UPA), Rhov…
44	secretory vesicle	1365	1.22978e-05	0.000189777	1.22978e-05	0.000189777	53	GIPC, Tubulin alpha 8, CLN3, GLUT5, SERPINE2, Alpha 1-antitrypsin, SERPINB6, Galectin-3, DISC1, PPT1, PLRP2, Carboxypeptidase H, Carbonic anhydrase IV, Kallikrein 1, DGAT1, MGAM, Kallistatin, APOA1, TRIM36, VAS1, eEF1A1, Soluble calcium-activated nucleotidase 1, ABP1, Kallikrein 6 (Neurosin), S100P, Presenilin 2, Kallikrein 7, SYT15, STK10, Coagulation factor VIII, Stonin-1, PAI1, VPS13A, SLC17A8…
45	actin-based cell projection	298	1.90546e-05	0.000287512	1.90546e-05	0.000287512	19	Calretinin, CDHR5, SR-BI, SLC7A8, EBP50, CDC14a, SLC7A5, S100P, MYO7B, Paralemmin, MTP, CALML4, Tiam2, SLC10A2, OSBPL3, Fascin, ENPP7, Brush border myosin I, I-FABP
46	cell leading edge	529	2.22195e-05	0.000314313	2.22195e-05	0.000314313	27	GAS7, SPRY2, Tiam1, UNC5A, GDPD2, Neuregulin 1, EPS8L3, EBP50, PTPR-mu, eEF1A1, SGEF, S100B, PIP5K1A, Paralemmin, Rinl (FLJ45909), Stonin-1, PDXP, Ajuba, SCRIB, Tiam2, LL5beta, Epsilon-sarcoglycan, Beta-parvin, Fascin, WaspIP, Brush border myosin I, DGK-zeta
47	lytic vacuole membrane	529	2.22195e-05	0.000314313	2.22195e-05	0.000314313	27	FLJ11259, RILP (Rab interacting lysosomal protein), CLN3, SR-BI, CYBRD1, DAB2, ZnT4, PQLC2, eEF1A2, SLC36A1, VAS1, eEF1A1, SLC7A5, CLN5, Presenilin 2, NET1(TSPAN1), NPC1, VPS13A, IFITM2, Slc39a14 (Zip14), GPR137B, CD13, PPAL, Cathepsin A, CLCN5, Mucolipin-1, TM4SF5
48	lysosomal membrane	529	2.22195e-05	0.000314313	2.22195e-05	0.000314313	27	FLJ11259, RILP (Rab interacting lysosomal protein), CLN3, SR-BI, CYBRD1, DAB2, ZnT4, PQLC2, eEF1A2, SLC36A1, VAS1, eEF1A1, SLC7A5, CLN5, Presenilin 2, NET1(TSPAN1), NPC1, VPS13A, IFITM2, Slc39a14 (Zip14), GPR137B, CD13, PPAL, Cathepsin A, CLCN5, Mucolipin-1, TM4SF5
49	microvillus membrane	42	2.38578e-05	0.000330601	2.38578e-05	0.000330601	7	CDHR5, SR-BI, SLC7A8, EBP50, SLC7A5, S100P, MTP
50	cytoplasmic vesicle membrane	1440	2.63915e-05	0.000358397	2.63915e-05	0.000358397	54	APOB, RILP (Rab interacting lysosomal protein), CIDE-B, NHE3, CLN3, WNT7B, GLUT5, MARCH3, MICAL, SR-BI, SERPINB6, Galectin-3, DAB2, ARHGAP10, PM17, ENTPD7, ZnT4, PLRP2, Polycystin, Carboxypeptidase H, Carbonic anhydrase IV, DGAT1, MGAM, Rab11-FIP3, TC10, VAS1, Ephrin-A receptor 8, MTMR4, SLC39A13, ACE2, STK10, Stonin-1, NPC1, VPS13A, IFITM2, Slc39a14 (Zip14), SLC17A8, PLAU (UPA), Rhov, Heme oxyge…
